# Supplementary material for: Bis(2-amino-6-methyl­pyridinium) tris­(pyridine-2,6-dicarboxyl­ato)zirconate(IV) dihydrate
Source: Acta Crystallogr Sect E Struct Rep Online. 2011 Feb 2;67(Pt 3):m294. doi: 10.1107/S1600536811003072 (PMC3052039; doi:10.1107/S1600536811003072)
Supplement: Supplementary file 1 [file e-67-0m294-sup1.cif]

##############################################################################
###                                                                        ###
###        Electronic paper (Acta Crystallographica Section E)             ###
###                                                                        ###
##############################################################################
#                                                                            #
# This CIF contains the data in a paper accepted for publication in Acta     #
# Crystallographica Section E. It conforms to the requirements of Notes      #
# for Authors for Section E, and has been peer reviewed under the auspices   #
# of the IUCr Commission on Journals.                                        #
#                                                                            #
# Full details of the Crystallographic Information File format               #
# are given in the paper "The Crystallographic Information File (CIF):       #
# a New Standard Archive File for Crystallography" by S. R. Hall, F. H.      #
# Allen and I. D. Brown [Acta Cryst. (1991), A47, 655-685].                  #
#                                                                            #
# The current version of the core CIF dictionary is obtainable from          #
# ftp://ftp.iucr.org/pub/cif_core.dic. The current version number is 2.4.    #
#                                                                            #
# Software is freely available for graphical display of the structure(s) in  #
# this CIF.  For information consult the CIF home page http://www.iucr.org/  #
# cif/home.html                                                              #
#                                                                            #
# This file may be used for bona fide research purposes within the           #
# scientific community so long as proper attribution is given to the journal # 
# article from which it was obtained.                                        #
#                                                                            #
##############################################################################
                                             
data_I
_audit_creation_method     SHELXL-97
_chemical_name_systematic
;
Bis(2-amino-6-methylpyridinium) tris(pyridine-2,6-dicarboxylato)zirconate(IV)
dihydrate
;
_chemical_name_common     ?
_chemical_formula_moiety     '2(C6 H9 N2 +), C21 H9 N3 O12 Zr 2-, 2(H2 O)'
_chemical_formula_sum     'C33 H31 N7 O14 Zr'
_chemical_formula_iupac     '(C6 H9 N2)2 [Zr (C7 H3 N O4)3], 2H2 O'
_chemical_formula_weight     840.87
_chemical_melting_point     ?
_symmetry_cell_setting     monoclinic
_symmetry_space_group_name_H-M     'C 2/c'
_symmetry_space_group_name_Hall     '-C 2yc'
loop_
    _symmetry_equiv_pos_as_xyz
    'x, y, z'
    '-x, y, -z+1/2'
    'x+1/2, y+1/2, z'
    '-x+1/2, y+1/2, -z+1/2'
    '-x, -y, -z'
    'x, -y, z-1/2'
    '-x+1/2, -y+1/2, -z'
    'x+1/2, -y+1/2, z-1/2'
_cell_length_a     18.719(4)
_cell_length_b     10.536(2)
_cell_length_c     18.781(4)
_cell_angle_alpha     90.00
_cell_angle_beta     108.58(3)
_cell_angle_gamma     90.00
_cell_volume     3511.0(14)
_cell_formula_units_Z     4
_cell_measurement_reflns_used     4705
_cell_measurement_theta_min     2.30
_cell_measurement_theta_max     29.22
_cell_measurement_temperature     298(2)
_exptl_crystal_description     prism
_exptl_crystal_colour     colorless
_exptl_crystal_size_max     0.35
_exptl_crystal_size_mid     0.3
_exptl_crystal_size_min     0.25
_exptl_crystal_density_diffrn     1.591
_exptl_crystal_density_meas     ?
_exptl_crystal_density_method     'not measured'
_exptl_crystal_F_000     1720
_exptl_absorpt_coefficient_mu     0.394
_exptl_absorpt_correction_type     numerical
_exptl_absorpt_process_details
;
[shape of crystal determined optically
(X-SHAPE and X-RED32; Stoe& Cie, 2005)]
;
_exptl_absorpt_correction_T_min     0.870
_exptl_absorpt_correction_T_max     0.903
_exptl_special_details
;
;
_diffrn_ambient_temperature     298(2)
_diffrn_radiation_type     MoK\a
_diffrn_radiation_wavelength     0.71073
_diffrn_radiation_source     'fine-focus sealed tube'
_diffrn_radiation_monochromator     graphite
_diffrn_measurement_device_type     'Stoe IPDS II'
_diffrn_measurement_method     'rotation method'
_diffrn_detector_area_resol_mean     '0.15 mm'
_diffrn_reflns_number     12273
_diffrn_reflns_av_R_equivalents     0.0246
_diffrn_reflns_av_sigmaI/netI     0.0207
_diffrn_reflns_theta_min     2.30
_diffrn_reflns_theta_max     29.22
_diffrn_reflns_theta_full     29.22
_diffrn_measured_fraction_theta_max     0.986
_diffrn_measured_fraction_theta_full     0.986
_diffrn_reflns_limit_h_min     -25
_diffrn_reflns_limit_h_max     25
_diffrn_reflns_limit_k_min     -12
_diffrn_reflns_limit_k_max     14
_diffrn_reflns_limit_l_min     -25
_diffrn_reflns_limit_l_max     25
_diffrn_standards_number     ?
_diffrn_standards_interval_count     ?
_diffrn_standards_interval_time     ?
_diffrn_standards_decay_%     ?
_refine_special_details
;
Refinement of <i>F</i>^2^ against ALL reflections. The weighted <i>R</i>-factor
<i>wR</i> and goodness of fit <i>S</i> are based on <i>F</i>^2^, conventional
<i>R</i>-factors <i>R</i> are based on <i>F</i>, with <i>F</i> set to zero for
negative <i>F</i>^2^. The threshold expression of <i>F</i>^2^ >
\s(<i>F</i>^2^) is used only for calculating <i>R</i>-factors(gt) <i>etc</i>.
and is not relevant to the choice of reflections for refinement.
<i>R</i>-factors based on <i>F</i>^2^ are statistically about twice as large
as those based on <i>F</i>, and <i>R</i>- factors based on ALL data will be
even larger.
;
_reflns_number_total     4705
_reflns_number_gt     4284
_reflns_threshold_expression     I>2\s(I)
_refine_ls_structure_factor_coef     Fsqd
_refine_ls_matrix_type     full
_refine_ls_R_factor_all     0.0279
_refine_ls_R_factor_gt     0.0234
_refine_ls_wR_factor_gt     0.0586
_refine_ls_wR_factor_ref     0.0600
_refine_ls_goodness_of_fit_ref     1.032
_refine_ls_restrained_S_all     1.032
_refine_ls_number_reflns     4705
_refine_ls_number_parameters     271
_refine_ls_number_restraints     0
_refine_ls_hydrogen_treatment     mixed
_refine_ls_weighting_scheme     calc
_refine_ls_weighting_details
         'calc w=1/[\s^2^(Fo^2^)+(0.0339P)^2^+1.0948P] where P=(Fo^2^+2Fc^2^)/3'
_atom_sites_solution_hydrogens     geom
_atom_sites_solution_primary     direct
_atom_sites_solution_secondary     difmap
_refine_ls_shift/su_max     0.001
_refine_ls_shift/su_mean     0.000
_refine_diff_density_max     0.333
_refine_diff_density_min     -0.265
_refine_ls_extinction_method     none
_refine_ls_extinction_coef     ?
loop_
    _atom_type_symbol
    _atom_type_description
    _atom_type_scat_dispersion_real
    _atom_type_scat_dispersion_imag
    _atom_type_scat_source
    'C' 'C' 0.0033 0.0016
                         'International Tables Vol C Tables 4.2.6.8 and 6.1.1.4'
    'H' 'H' 0.0000 0.0000
                         'International Tables Vol C Tables 4.2.6.8 and 6.1.1.4'
    'N' 'N' 0.0061 0.0033
                         'International Tables Vol C Tables 4.2.6.8 and 6.1.1.4'
    'O' 'O' 0.0106 0.0060
                         'International Tables Vol C Tables 4.2.6.8 and 6.1.1.4'
    'Zr' 'Zr' -2.9673 0.5597
                         'International Tables Vol C Tables 4.2.6.8 and 6.1.1.4'
_computing_data_collection     'X-AREA (Stoe & Cie, 2005)'
_computing_cell_refinement     'X-AREA (Stoe & Cie, 2005)'
_computing_data_reduction     'X-AREA (Stoe & Cie, 2005)'
_computing_structure_solution     'SHELXS97 (Sheldrick, 2008)'
_computing_structure_refinement     'SHELXL97 (Sheldrick, 2008)'
_computing_molecular_graphics     'ORTEP-3 for Windows (Farrugia, 1997)'
_computing_publication_material     'WinGX (Farrugia, 1999)'
loop_
    _atom_site_type_symbol
    _atom_site_label
    _atom_site_fract_x
    _atom_site_fract_y
    _atom_site_fract_z
    _atom_site_U_iso_or_equiv
    _atom_site_adp_type
    _atom_site_calc_flag
    _atom_site_refinement_flags
    _atom_site_occupancy
    _atom_site_disorder_assembly
    _atom_site_disorder_group
    C C17 0.61732(13) 0.9817(2) 0.98635(13) 0.0731(5) Uani d . 1 . .
    H H17A 0.6130 1.0629 1.0079 0.110 Uiso calc R 1 . .
    H H17B 0.6397 0.9220 1.0258 0.110 Uiso calc R 1 . .
    H H17C 0.5681 0.9524 0.9571 0.110 Uiso calc R 1 . .
    Zr Zr1 0.5000 0.572850(14) 0.7500 0.02355(5) Uani d S 1 . .
    N N1 0.48851(5) 0.45657(9) 0.63879(6) 0.02849(19) Uani d . 1 . .
    C C5 0.53457(7) 0.35957(11) 0.64083(7) 0.0320(2) Uani d . 1 . .
    C C1 0.43464(7) 0.48587(12) 0.57517(7) 0.0322(2) Uani d . 1 . .
    C C2 0.42369(9) 0.41586(14) 0.51009(8) 0.0426(3) Uani d . 1 . .
    H H2 0.3856 0.4369 0.4661 0.051 Uiso calc R 1 . .
    C C4 0.52766(9) 0.28548(14) 0.57799(8) 0.0449(3) Uani d . 1 . .
    H H4 0.5604 0.2182 0.5800 0.054 Uiso calc R 1 . .
    C C3 0.47076(10) 0.31419(15) 0.51223(9) 0.0502(4) Uani d . 1 . .
    H H3 0.4643 0.2650 0.4695 0.060 Uiso calc R 1 . .
    N N3 0.68745(7) 0.88262(13) 0.91339(7) 0.0443(3) Uani d . 1 . .
    N N4 0.74780(9) 0.76062(17) 0.84880(10) 0.0600(4) Uani d . 1 . .
    C C12 0.73020(8) 0.87419(17) 0.86785(9) 0.0468(3) Uani d . 1 . .
    C C16 0.66558(9) 0.99384(17) 0.93708(10) 0.0539(4) Uani d . 1 . .
    C C13 0.75373(9) 0.98893(19) 0.84391(10) 0.0580(4) Uani d . 1 . .
    H H13 0.7833 0.9879 0.8124 0.070 Uiso calc R 1 . .
    C C15 0.68835(12) 1.10440(19) 0.91395(13) 0.0694(5) Uani d . 1 . .
    H H15 0.6743 1.1819 0.9292 0.083 Uiso calc R 1 . .
    C C14 0.73318(11) 1.10031(19) 0.86693(12) 0.0675(5) Uani d . 1 . .
    H H14 0.7491 1.1759 0.8513 0.081 Uiso calc R 1 . .
    O O1 0.40841(5) 0.64343(9) 0.65095(5) 0.03362(18) Uani d . 1 . .
    O O2 0.34539(6) 0.65095(11) 0.52861(6) 0.0505(3) Uani d . 1 . .
    C C6 0.39137(7) 0.60152(12) 0.58346(7) 0.0333(2) Uani d . 1 . .
    N N2 0.5000 0.79516(13) 0.7500 0.0288(3) Uani d S 1 . .
    O O5 0.42116(5) 0.65285(9) 0.80434(5) 0.03414(18) Uani d . 1 . .
    C C8 0.45374(7) 0.85771(12) 0.77872(7) 0.0326(2) Uani d . 1 . .
    C C11 0.40782(7) 0.77095(12) 0.81082(7) 0.0332(2) Uani d . 1 . .
    O O6 0.36459(7) 0.81504(11) 0.84149(7) 0.0520(3) Uani d . 1 . .
    C C9 0.45124(9) 0.98904(14) 0.77885(10) 0.0483(3) Uani d . 1 . .
    H H9 0.4178 1.0321 0.7977 0.058 Uiso calc R 1 . .
    C C10 0.5000 1.0542(2) 0.7500 0.0603(7) Uani d S 1 . .
    H H10 0.5000 1.1425 0.7500 0.072 Uiso calc SR 1 . .
    O O4 0.64121(6) 0.25978(10) 0.72642(6) 0.0482(2) Uani d . 1 . .
    C C7 0.59251(7) 0.34202(12) 0.71639(7) 0.0324(2) Uani d . 1 . .
    O O3 0.58564(5) 0.41882(9) 0.76672(5) 0.03380(18) Uani d . 1 . .
    O O7 0.74136(9) 0.47442(18) 0.85925(12) 0.0865(6) Uani d . 1 . .
    H H3A 0.6742(11) 0.810(2) 0.9320(12) 0.064(6) Uiso d . 1 . .
    H H4B 0.7294(12) 0.690(2) 0.8587(12) 0.066(6) Uiso d . 1 . .
    H H4A 0.7747(12) 0.755(2) 0.8218(12) 0.068(6) Uiso d . 1 . .
    H H7A 0.7728(18) 0.425(3) 0.8528(17) 0.105(10) Uiso d . 1 . .
    H H7B 0.6993(19) 0.445(3) 0.8293(19) 0.121(12) Uiso d . 1 . .
loop_
    _atom_site_aniso_label
    _atom_site_aniso_U_11
    _atom_site_aniso_U_22
    _atom_site_aniso_U_33
    _atom_site_aniso_U_12
    _atom_site_aniso_U_13
    _atom_site_aniso_U_23
    C17 0.0748(13) 0.0714(13) 0.0801(14) 0.0028(11) 0.0344(11) -0.0088(11)
    Zr1 0.02282(7) 0.02414(7) 0.02305(8) 0.000 0.00640(5) 0.000
    N1 0.0303(4) 0.0279(4) 0.0274(5) -0.0010(3) 0.0094(4) -0.0011(4)
    C5 0.0370(6) 0.0285(5) 0.0338(6) 0.0001(4) 0.0158(5) -0.0007(5)
    C1 0.0338(5) 0.0335(6) 0.0279(6) -0.0029(5) 0.0080(4) -0.0008(5)
    C2 0.0499(7) 0.0455(7) 0.0289(6) -0.0053(6) 0.0077(5) -0.0046(6)
    C4 0.0597(8) 0.0364(7) 0.0426(7) 0.0051(6) 0.0222(7) -0.0067(6)
    C3 0.0703(10) 0.0455(8) 0.0366(7) -0.0022(7) 0.0196(7) -0.0127(6)
    N3 0.0399(6) 0.0458(6) 0.0432(7) -0.0095(5) 0.0077(5) 0.0018(5)
    N4 0.0627(9) 0.0603(9) 0.0665(10) -0.0172(7) 0.0342(8) -0.0101(8)
    C12 0.0372(6) 0.0571(9) 0.0406(7) -0.0126(6) 0.0048(6) 0.0019(7)
    C16 0.0480(8) 0.0519(9) 0.0550(9) -0.0017(7) 0.0069(7) -0.0012(8)
    C13 0.0472(8) 0.0668(11) 0.0538(10) -0.0144(8) 0.0073(7) 0.0165(8)
    C15 0.0661(11) 0.0478(9) 0.0845(14) 0.0016(8) 0.0102(10) 0.0063(9)
    C14 0.0571(10) 0.0577(11) 0.0746(13) -0.0119(8) 0.0026(9) 0.0254(9)
    O1 0.0330(4) 0.0357(4) 0.0283(4) 0.0059(3) 0.0044(3) -0.0009(3)
    O2 0.0530(6) 0.0550(6) 0.0322(5) 0.0155(5) -0.0024(4) 0.0022(5)
    C6 0.0307(5) 0.0356(6) 0.0296(6) 0.0004(4) 0.0041(4) 0.0018(5)
    N2 0.0306(6) 0.0285(6) 0.0260(6) 0.000 0.0072(5) 0.000
    O5 0.0361(4) 0.0330(4) 0.0374(5) 0.0024(3) 0.0174(4) 0.0019(4)
    C8 0.0353(6) 0.0304(6) 0.0308(6) 0.0035(5) 0.0089(5) -0.0012(5)
    C11 0.0331(5) 0.0368(6) 0.0306(6) 0.0051(5) 0.0112(5) 0.0002(5)
    O6 0.0572(6) 0.0494(6) 0.0625(7) 0.0113(5) 0.0375(6) -0.0011(5)
    C9 0.0575(8) 0.0322(6) 0.0612(10) 0.0056(6) 0.0273(8) -0.0039(6)
    C10 0.0776(16) 0.0267(9) 0.0865(19) 0.000 0.0399(15) 0.000
    O4 0.0482(5) 0.0431(5) 0.0556(6) 0.0190(4) 0.0197(5) 0.0058(5)
    C7 0.0320(5) 0.0292(5) 0.0389(6) 0.0022(4) 0.0154(5) 0.0037(5)
    O3 0.0314(4) 0.0355(4) 0.0324(4) 0.0060(3) 0.0072(3) 0.0000(4)
    O7 0.0527(8) 0.0816(11) 0.1081(13) 0.0094(8) 0.0016(8) -0.0399(10)
_geom_special_details
;
All e.s.d.'s (except the e.s.d. in the dihedral angle between two l.s. planes)
are estimated using the full covariance matrix. The cell e.s.d.'s are taken
into account individually in the estimation of e.s.d.'s in distances, angles
and torsion angles; correlations between e.s.d.'s in cell parameters are only
used when they are defined by crystal symmetry. An approximate (isotropic)
treatment of cell e.s.d.'s is used for estimating e.s.d.'s involving l.s.
planes.
;
loop_
    _geom_bond_atom_site_label_1
    _geom_bond_atom_site_label_2
    _geom_bond_site_symmetry_2
    _geom_bond_distance
    _geom_bond_publ_flag
    C17 C16 . 1.491(3) ?
    C17 H17A . 0.9600 ?
    C17 H17B . 0.9600 ?
    C17 H17C . 0.9600 ?
    Zr1 O5 . 2.2113(9) ?
    Zr1 O5 2_656 2.2113(9) ?
    Zr1 O1 2_656 2.2183(11) ?
    Zr1 O1 . 2.2183(11) ?
    Zr1 O3 2_656 2.2320(9) ?
    Zr1 O3 . 2.2320(9) ?
    Zr1 N2 . 2.3422(15) ?
    Zr1 N1 . 2.3713(10) ?
    Zr1 N1 2_656 2.3713(11) ?
    N1 C5 . 1.3297(15) ?
    N1 C1 . 1.3313(16) ?
    C5 C4 . 1.3863(18) ?
    C5 C7 . 1.4979(19) ?
    C1 C2 . 1.3857(18) ?
    C1 C6 . 1.4986(18) ?
    C2 C3 . 1.379(2) ?
    C2 H2 . 0.9300 ?
    C4 C3 . 1.383(2) ?
    C4 H4 . 0.9300 ?
    C3 H3 . 0.9300 ?
    N3 C12 . 1.348(2) ?
    N3 C16 . 1.362(2) ?
    N3 H3A . 0.91(2) ?
    N4 C12 . 1.320(2) ?
    N4 H4B . 0.86(2) ?
    N4 H4A . 0.82(2) ?
    C12 C13 . 1.409(2) ?
    C16 C15 . 1.358(3) ?
    C13 C14 . 1.348(3) ?
    C13 H13 . 0.9300 ?
    C15 C14 . 1.399(3) ?
    C15 H15 . 0.9300 ?
    C14 H14 . 0.9300 ?
    O1 C6 . 1.2828(15) ?
    O2 C6 . 1.2280(16) ?
    N2 C8 . 1.3314(14) ?
    N2 C8 2_656 1.3314(14) ?
    O5 C11 . 1.2824(16) ?
    C8 C9 . 1.3845(19) ?
    C8 C11 . 1.5062(18) ?
    C11 O6 . 1.2246(15) ?
    C9 C10 . 1.3834(19) ?
    C9 H9 . 0.9300 ?
    C10 C9 2_656 1.3834(19) ?
    C10 H10 . 0.9300 ?
    O4 C7 . 1.2279(15) ?
    C7 O3 . 1.2814(15) ?
    O7 H7A . 0.82(3) ?
    O7 H7B . 0.87(4) ?
loop_
    _geom_angle_atom_site_label_1
    _geom_angle_atom_site_label_2
    _geom_angle_atom_site_label_3
    _geom_angle_site_symmetry_1
    _geom_angle_site_symmetry_3
    _geom_angle
    _geom_angle_publ_flag
    C16 C17 H17A . . 109.5 ?
    C16 C17 H17B . . 109.5 ?
    H17A C17 H17B . . 109.5 ?
    C16 C17 H17C . . 109.5 ?
    H17A C17 H17C . . 109.5 ?
    H17B C17 H17C . . 109.5 ?
    O5 Zr1 O5 . 2_656 135.19(5) ?
    O5 Zr1 O1 . 2_656 86.35(4) ?
    O5 Zr1 O1 2_656 2_656 78.94(4) ?
    O5 Zr1 O1 . . 78.94(4) ?
    O5 Zr1 O1 2_656 . 86.35(4) ?
    O1 Zr1 O1 2_656 . 140.83(5) ?
    O5 Zr1 O3 . 2_656 77.70(4) ?
    O5 Zr1 O3 2_656 2_656 140.11(3) ?
    O1 Zr1 O3 2_656 2_656 133.65(3) ?
    O1 Zr1 O3 . 2_656 78.30(4) ?
    O5 Zr1 O3 . . 140.11(3) ?
    O5 Zr1 O3 2_656 . 77.70(4) ?
    O1 Zr1 O3 2_656 . 78.30(4) ?
    O1 Zr1 O3 . . 133.65(3) ?
    O3 Zr1 O3 2_656 . 86.71(5) ?
    O5 Zr1 N2 . . 67.59(2) ?
    O5 Zr1 N2 2_656 . 67.59(2) ?
    O1 Zr1 N2 2_656 . 70.41(3) ?
    O1 Zr1 N2 . . 70.41(3) ?
    O3 Zr1 N2 2_656 . 136.64(2) ?
    O3 Zr1 N2 . . 136.64(2) ?
    O5 Zr1 N1 . . 135.80(4) ?
    O5 Zr1 N1 2_656 . 71.15(4) ?
    O1 Zr1 N1 2_656 . 137.80(3) ?
    O1 Zr1 N1 . . 66.77(4) ?
    O3 Zr1 N1 2_656 . 68.96(4) ?
    O3 Zr1 N1 . . 66.91(4) ?
    N2 Zr1 N1 . . 121.11(2) ?
    O5 Zr1 N1 . 2_656 71.15(4) ?
    O5 Zr1 N1 2_656 2_656 135.80(4) ?
    O1 Zr1 N1 2_656 2_656 66.77(4) ?
    O1 Zr1 N1 . 2_656 137.80(3) ?
    O3 Zr1 N1 2_656 2_656 66.91(4) ?
    O3 Zr1 N1 . 2_656 68.96(4) ?
    N2 Zr1 N1 . 2_656 121.11(3) ?
    N1 Zr1 N1 . 2_656 117.79(5) ?
    C5 N1 C1 . . 120.19(11) ?
    C5 N1 Zr1 . . 119.72(8) ?
    C1 N1 Zr1 . . 120.07(8) ?
    N1 C5 C4 . . 121.64(13) ?
    N1 C5 C7 . . 112.91(10) ?
    C4 C5 C7 . . 125.46(12) ?
    N1 C1 C2 . . 121.68(12) ?
    N1 C1 C6 . . 112.04(10) ?
    C2 C1 C6 . . 126.27(12) ?
    C3 C2 C1 . . 118.30(14) ?
    C3 C2 H2 . . 120.9 ?
    C1 C2 H2 . . 120.9 ?
    C3 C4 C5 . . 118.26(13) ?
    C3 C4 H4 . . 120.9 ?
    C5 C4 H4 . . 120.9 ?
    C2 C3 C4 . . 119.92(13) ?
    C2 C3 H3 . . 120.0 ?
    C4 C3 H3 . . 120.0 ?
    C12 N3 C16 . . 124.41(15) ?
    C12 N3 H3A . . 118.6(13) ?
    C16 N3 H3A . . 116.9(13) ?
    C12 N4 H4B . . 124.6(14) ?
    C12 N4 H4A . . 118.8(16) ?
    H4B N4 H4A . . 116(2) ?
    N4 C12 N3 . . 118.80(15) ?
    N4 C12 C13 . . 124.11(16) ?
    N3 C12 C13 . . 117.09(17) ?
    C15 C16 N3 . . 118.41(18) ?
    C15 C16 C17 . . 125.88(19) ?
    N3 C16 C17 . . 115.71(16) ?
    C14 C13 C12 . . 119.64(17) ?
    C14 C13 H13 . . 120.2 ?
    C12 C13 H13 . . 120.2 ?
    C16 C15 C14 . . 119.2(2) ?
    C16 C15 H15 . . 120.4 ?
    C14 C15 H15 . . 120.4 ?
    C13 C14 C15 . . 121.26(17) ?
    C13 C14 H14 . . 119.4 ?
    C15 C14 H14 . . 119.4 ?
    C6 O1 Zr1 . . 126.56(8) ?
    O2 C6 O1 . . 124.76(12) ?
    O2 C6 C1 . . 121.01(12) ?
    O1 C6 C1 . . 114.21(11) ?
    C8 N2 C8 . 2_656 120.65(15) ?
    C8 N2 Zr1 . . 119.67(8) ?
    C8 N2 Zr1 2_656 . 119.67(8) ?
    C11 O5 Zr1 . . 126.32(8) ?
    N2 C8 C9 . . 121.48(12) ?
    N2 C8 C11 . . 112.92(11) ?
    C9 C8 C11 . . 125.59(11) ?
    O6 C11 O5 . . 126.19(12) ?
    O6 C11 C8 . . 120.34(12) ?
    O5 C11 C8 . . 113.43(10) ?
    C10 C9 C8 . . 117.95(14) ?
    C10 C9 H9 . . 121.0 ?
    C8 C9 H9 . . 121.0 ?
    C9 C10 C9 . 2_656 120.45(19) ?
    C9 C10 H10 . . 119.8 ?
    C9 C10 H10 2_656 . 119.8 ?
    O4 C7 O3 . . 125.20(13) ?
    O4 C7 C5 . . 120.70(12) ?
    O3 C7 C5 . . 114.10(10) ?
    C7 O3 Zr1 . . 126.28(8) ?
    H7A O7 H7B . . 103(3) ?
loop_
    _geom_torsion_atom_site_label_1
    _geom_torsion_atom_site_label_2
    _geom_torsion_atom_site_label_3
    _geom_torsion_atom_site_label_4
    _geom_torsion_site_symmetry_1
    _geom_torsion_site_symmetry_2
    _geom_torsion_site_symmetry_3
    _geom_torsion_site_symmetry_4
    _geom_torsion
    _geom_torsion_publ_flag
    O5 Zr1 N1 C5 . . . . -137.47(8) ?
    O5 Zr1 N1 C5 2_656 . . . 86.13(9) ?
    O1 Zr1 N1 C5 2_656 . . . 38.83(11) ?
    O1 Zr1 N1 C5 . . . . -179.67(9) ?
    O3 Zr1 N1 C5 2_656 . . . -93.76(9) ?
    O3 Zr1 N1 C5 . . . . 1.82(8) ?
    N2 Zr1 N1 C5 . . . . 133.57(8) ?
    N1 Zr1 N1 C5 2_656 . . . -46.43(8) ?
    O5 Zr1 N1 C1 . . . . 40.43(11) ?
    O5 Zr1 N1 C1 2_656 . . . -95.97(9) ?
    O1 Zr1 N1 C1 2_656 . . . -143.27(8) ?
    O1 Zr1 N1 C1 . . . . -1.77(8) ?
    O3 Zr1 N1 C1 2_656 . . . 84.14(9) ?
    O3 Zr1 N1 C1 . . . . 179.72(10) ?
    N2 Zr1 N1 C1 . . . . -48.53(9) ?
    N1 Zr1 N1 C1 2_656 . . . 131.47(9) ?
    C1 N1 C5 C4 . . . . -0.84(18) ?
    Zr1 N1 C5 C4 . . . . 177.05(10) ?
    C1 N1 C5 C7 . . . . 178.88(10) ?
    Zr1 N1 C5 C7 . . . . -3.22(13) ?
    C5 N1 C1 C2 . . . . 1.35(18) ?
    Zr1 N1 C1 C2 . . . . -176.54(10) ?
    C5 N1 C1 C6 . . . . -177.21(10) ?
    Zr1 N1 C1 C6 . . . . 4.90(13) ?
    N1 C1 C2 C3 . . . . -0.5(2) ?
    C6 C1 C2 C3 . . . . 177.80(13) ?
    N1 C5 C4 C3 . . . . -0.4(2) ?
    C7 C5 C4 C3 . . . . 179.87(13) ?
    C1 C2 C3 C4 . . . . -0.8(2) ?
    C5 C4 C3 C2 . . . . 1.2(2) ?
    C16 N3 C12 N4 . . . . 179.94(16) ?
    C16 N3 C12 C13 . . . . 0.3(2) ?
    C12 N3 C16 C15 . . . . -0.3(2) ?
    C12 N3 C16 C17 . . . . 179.07(16) ?
    N4 C12 C13 C14 . . . . -179.53(18) ?
    N3 C12 C13 C14 . . . . 0.1(2) ?
    N3 C16 C15 C14 . . . . 0.0(3) ?
    C17 C16 C15 C14 . . . . -179.37(19) ?
    C12 C13 C14 C15 . . . . -0.4(3) ?
    C16 C15 C14 C13 . . . . 0.4(3) ?
    O5 Zr1 O1 C6 . . . . -154.09(10) ?
    O5 Zr1 O1 C6 2_656 . . . 68.45(10) ?
    O1 Zr1 O1 C6 2_656 . . . 135.95(10) ?
    O3 Zr1 O1 C6 2_656 . . . -74.53(10) ?
    O3 Zr1 O1 C6 . . . . -0.71(12) ?
    N2 Zr1 O1 C6 . . . . 135.95(10) ?
    N1 Zr1 O1 C6 . . . . -2.60(9) ?
    N1 Zr1 O1 C6 2_656 . . . -108.97(10) ?
    Zr1 O1 C6 O2 . . . . -172.23(10) ?
    Zr1 O1 C6 C1 . . . . 5.94(15) ?
    N1 C1 C6 O2 . . . . 171.61(12) ?
    C2 C1 C6 O2 . . . . -6.9(2) ?
    N1 C1 C6 O1 . . . . -6.64(15) ?
    C2 C1 C6 O1 . . . . 174.88(12) ?
    O5 Zr1 N2 C8 . . . . -2.02(7) ?
    O5 Zr1 N2 C8 2_656 . . . 177.98(7) ?
    O1 Zr1 N2 C8 2_656 . . . -96.24(7) ?
    O1 Zr1 N2 C8 . . . . 83.76(7) ?
    O3 Zr1 N2 C8 2_656 . . . 37.42(7) ?
    O3 Zr1 N2 C8 . . . . -142.58(7) ?
    N1 Zr1 N2 C8 . . . . 129.04(7) ?
    N1 Zr1 N2 C8 2_656 . . . -50.96(7) ?
    O5 Zr1 N2 C8 . . . 2_656 177.98(7) ?
    O5 Zr1 N2 C8 2_656 . . 2_656 -2.02(7) ?
    O1 Zr1 N2 C8 2_656 . . 2_656 83.76(7) ?
    O1 Zr1 N2 C8 . . . 2_656 -96.24(7) ?
    O3 Zr1 N2 C8 2_656 . . 2_656 -142.58(7) ?
    O3 Zr1 N2 C8 . . . 2_656 37.42(7) ?
    N1 Zr1 N2 C8 . . . 2_656 -50.96(7) ?
    N1 Zr1 N2 C8 2_656 . . 2_656 129.04(7) ?
    O5 Zr1 O5 C11 2_656 . . . 1.94(9) ?
    O1 Zr1 O5 C11 2_656 . . . 72.24(10) ?
    O1 Zr1 O5 C11 . . . . -71.27(10) ?
    O3 Zr1 O5 C11 2_656 . . . -151.55(11) ?
    O3 Zr1 O5 C11 . . . . 139.09(10) ?
    N2 Zr1 O5 C11 . . . . 1.94(9) ?
    N1 Zr1 O5 C11 . . . . -110.25(10) ?
    N1 Zr1 O5 C11 2_656 . . . 138.93(11) ?
    C8 N2 C8 C9 2_656 . . . 0.92(11) ?
    Zr1 N2 C8 C9 . . . . -179.08(11) ?
    C8 N2 C8 C11 2_656 . . . -178.02(11) ?
    Zr1 N2 C8 C11 . . . . 1.98(11) ?
    Zr1 O5 C11 O6 . . . . -179.35(11) ?
    Zr1 O5 C11 C8 . . . . -1.59(15) ?
    N2 C8 C11 O6 . . . . 177.52(11) ?
    C9 C8 C11 O6 . . . . -1.4(2) ?
    N2 C8 C11 O5 . . . . -0.38(15) ?
    C9 C8 C11 O5 . . . . -179.28(14) ?
    N2 C8 C9 C10 . . . . -1.8(2) ?
    C11 C8 C9 C10 . . . . 177.02(11) ?
    C8 C9 C10 C9 . . . 2_656 0.86(10) ?
    N1 C5 C7 O4 . . . . -176.83(11) ?
    C4 C5 C7 O4 . . . . 2.9(2) ?
    N1 C5 C7 O3 . . . . 3.20(15) ?
    C4 C5 C7 O3 . . . . -177.09(12) ?
    O4 C7 O3 Zr1 . . . . 178.19(10) ?
    C5 C7 O3 Zr1 . . . . -1.84(14) ?
    O5 Zr1 O3 C7 . . . . 135.01(9) ?
    O5 Zr1 O3 C7 2_656 . . . -74.37(10) ?
    O1 Zr1 O3 C7 2_656 . . . -155.43(10) ?
    O1 Zr1 O3 C7 . . . . -1.71(12) ?
    O3 Zr1 O3 C7 2_656 . . . 68.68(9) ?
    N2 Zr1 O3 C7 . . . . -111.32(9) ?
    N1 Zr1 O3 C7 . . . . 0.18(9) ?
    N1 Zr1 O3 C7 2_656 . . . 135.18(10) ?
loop_
    _geom_hbond_atom_site_label_D
    _geom_hbond_atom_site_label_H
    _geom_hbond_atom_site_label_A
    _geom_hbond_site_symmetry_A
    _geom_hbond_distance_DH
    _geom_hbond_distance_HA
    _geom_hbond_distance_DA
    _geom_hbond_angle_DHA
    _geom_hbond_publ_flag
    O7 H7B O3 . 0.87(4) 2.09(4) 2.938(2) 164(3) yes
    O7 H7A O6 3_545 0.82(3) 2.14(3) 2.9568(19) 173(3) yes
    N4 H4B O1 2_656 0.86(2) 2.57(2) 3.1755(18) 127.6(17) yes
    N4 H4B O7 . 0.86(2) 2.28(2) 3.027(3) 144.1(18) yes
    N4 H4A O4 4_656 0.82(2) 2.05(2) 2.861(2) 168(2) yes
    N3 H3A O2 2_656 0.91(2) 1.91(2) 2.8194(18) 175.1(18) yes
data_global
_journal_date_recd_electronic     2011-01-17
_journal_date_accepted     2011-01-24
_journal_name_full     'Acta Crystallographica, Section E'
_journal_year     2011
_journal_volume     67
_journal_issue      3
_journal_page_first     m294
_journal_page_last     m294
_journal_paper_category     QM
_journal_coeditor_code     BT5467
_publ_contact_author_name     'Hoda Pasdar'
_publ_contact_author_address
;
Department of Chemistry, Islamic Azad University, North Tehran Branch, Tehran,
Iran
;
_publ_contact_author_email     hodapass@gmail.com
_publ_contact_author_fax     '98(21)22222263'
_publ_contact_author_phone     '98(21)22222263'
_publ_section_title
;
Bis(2-amino-6-methylpyridinium) tris(pyridine-2,6-dicarboxylato)zirconate(IV)
dihydrate
;
loop_
    _publ_author_name
    _publ_author_footnote
    _publ_author_address
    'Pasdar, Hoda' ?
;
Department of Chemistry, Islamic Azad University, North Tehran Branch, Tehran,
Iran
;
    'Ebdam, Ali' .
;
Department of Chemistry, Islamic Azad University, North Tehran Branch, Tehran,
Iran
;
    'Aghabozorg, Hossein' .
;
Department of Chemistry, Islamic Azad University, North Tehran Branch, Tehran,
Iran
;
    'Notash, Behrouz' .
;
Department of Chemistry
Shahid Beheshti University
G. C.
Evin
Tehran 1983963113
Iran
;
