# Supplementary material for: Bis(2-amino-6-methyl­pyridinium) tris­(pyridine-2,6-dicarboxyl­ato)zirconate(IV) dihydrate
Source: Acta Crystallogr Sect E Struct Rep Online. 2011 Feb 2;67(Pt 3):m294. doi: 10.1107/S1600536811003072 (PMC3052039; doi:10.1107/S1600536811003072)
Supplement: Supplementary file 2 [file e-67-0m294-Isup2.hkl]

# 
# h,k,l, Fc-squared, Fo-squared, sigma(Fo-squared) and status flag 
# 
data_I
_shelx_title ' KHD70H in C2/c' 
_shelx_refln_list_code          4 
_shelx_F_calc_maximum      232.49 
_exptl_crystal_F_000      1488.00 
_reflns_d_resolution_high  0.7280 
 
loop_ 
 _symmetry_equiv_pos_as_xyz 
 'x, y, z' 
 '-x, y, -z+1/2' 
 'x+1/2, y+1/2, z' 
 '-x+1/2, y+1/2, -z+1/2' 
 '-x, -y, -z' 
 'x, -y, z-1/2' 
 '-x+1/2, -y+1/2, -z' 
 'x+1/2, -y+1/2, z-1/2' 
 
_cell_length_a    18.7193 
_cell_length_b    10.5359 
_cell_length_c    18.7812 
_cell_angle_alpha  90.000 
_cell_angle_beta  108.579 
_cell_angle_gamma  90.000 
 
_shelx_F_squared_multiplier     1.000 
 
loop_ 
 _refln_index_h 
 _refln_index_k 
 _refln_index_l 
 _refln_F_squared_calc 
 _refln_F_squared_meas 
 _refln_F_squared_sigma 
 _refln_observed_status 
   2   0   0    53539.79    57567.01    165.40 o 
   4   0   0    21626.74    21145.20    228.67 o 
   6   0   0     5267.87     5514.53     91.74 o 
   8   0   0    28116.82    27638.05    126.41 o 
  10   0   0     2900.45     2874.60     20.54 o 
  12   0   0    32836.21    32479.45    227.98 o 
  14   0   0     2240.80     2303.91     25.70 o 
  16   0   0     1625.29     1671.36     20.58 o 
  18   0   0       37.49       42.37     12.90 o 
  20   0   0     2305.00     2341.55     33.94 o 
  22   0   0     2565.91     2528.84     38.21 o 
  24   0   0      945.17      909.95     37.29 o 
   5   1   0     2458.86     2896.85     27.98 o 
   7   1   0      650.68      641.63     16.17 o 
   9   1   0    12914.58    13263.44    130.48 o 
  11   1   0    16571.99    17118.71    146.53 o 
  13   1   0    14639.73    14847.66    144.12 o 
  15   1   0     1760.22     1802.64     41.27 o 
  17   1   0       66.34       80.33     11.09 o 
  19   1   0      691.96      695.80     15.11 o 
  21   1   0      517.64      544.02     18.97 o 
  23   1   0      333.10      372.45     23.71 o 
   0   2   0    16294.40    16672.32    104.13 o 
   2   2   0     1302.88     1440.29     31.66 o 
   4   2   0    21739.63    23114.34    478.26 o 
   6   2   0        2.61       24.26     12.38 o 
   8   2   0      637.11      556.38     18.83 o 
  10   2   0     3732.63     3670.46     22.83 o 
  12   2   0     5081.14     4943.29     92.08 o 
  14   2   0      461.07      481.69     12.31 o 
  16   2   0     4287.29     4370.02     24.93 o 
  18   2   0     2981.89     3034.31     30.23 o 
  20   2   0      283.38      279.13     17.07 o 
  22   2   0        5.40       -0.09     16.09 o 
  24   2   0      219.40      179.28     28.02 o 
   1   3   0    12742.92    13504.55    120.44 o 
   3   3   0      174.73      213.13     17.57 o 
   5   3   0    20227.68    20224.02    519.58 o 
   7   3   0      149.22      127.02     13.19 o 
   9   3   0     3872.54     4132.87     97.47 o 
  11   3   0      603.75      572.48     20.52 o 
  13   3   0      315.80      335.80     14.36 o 
  15   3   0     2669.86     2724.06     39.53 o 
  17   3   0     3385.45     3270.86     20.04 o 
  19   3   0        0.50       10.71     17.14 o 
  21   3   0      400.73      429.78     17.81 o 
  23   3   0        3.29       17.76     18.86 o 
   0   4   0     3033.26     3119.59     39.71 o 
   2   4   0     2443.56     2501.81     47.20 o 
   4   4   0     2679.84     2676.94     26.87 o 
   6   4   0       10.96       98.18     28.30 o 
   8   4   0     5714.04     6196.83     35.80 o 
  10   4   0     8560.73     8201.04    205.46 o 
  12   4   0      190.85      217.34     28.84 o 
  14   4   0       32.42       53.13     11.12 o 
  16   4   0      550.75      577.39     20.53 o 
  18   4   0       20.95       36.72     16.52 o 
  20   4   0        2.03       19.20     15.31 o 
  22   4   0      561.26      534.52     19.28 o 
   1   5   0    13536.35    13466.93    172.77 o 
   3   5   0     1877.96     1732.98     38.44 o 
   5   5   0     4361.81     4861.34    136.92 o 
   7   5   0     6135.64     6041.52     91.86 o 
   9   5   0     3110.28     2869.67     46.06 o 
  11   5   0     5148.02     5249.34    108.24 o 
  13   5   0     1604.12     1627.91     35.17 o 
  15   5   0     1065.57     1089.47     15.21 o 
  17   5   0      366.33      362.35     15.72 o 
  19   5   0     1594.98     1611.12     31.50 o 
  21   5   0      271.44      266.10     21.06 o 
   0   6   0      269.36      146.31     23.72 o 
   2   6   0     1296.87      933.51     16.73 o 
   4   6   0     5958.43     5747.17     31.50 o 
   6   6   0     4716.30     4423.70    130.96 o 
   8   6   0     6603.21     6755.80    152.07 o 
  10   6   0    10011.92    10364.73    264.69 o 
  12   6   0     2889.42     2934.01     42.95 o 
  14   6   0     2361.50     2418.37     43.66 o 
  16   6   0     1848.97     1861.05     33.14 o 
  18   6   0      823.33      761.64     19.47 o 
  20   6   0      532.03      530.86     19.06 o 
  22   6   0      677.57      636.82     24.23 o 
   1   7   0     3982.08     3921.53     82.81 o 
   3   7   0     6303.19     6247.63    173.78 o 
   5   7   0    10078.58     9850.04     36.57 o 
   7   7   0     5374.22     5523.63     31.18 o 
   9   7   0     1791.26     1841.39     30.03 o 
  11   7   0      613.98      678.17     18.89 o 
  13   7   0      345.72      324.71     15.37 o 
  15   7   0     1583.70     1558.16     27.55 o 
  17   7   0     1937.90     1928.59     41.51 o 
  19   7   0      981.99     1022.27     54.60 o 
  21   7   0      408.32      377.97     19.70 o 
   0   8   0      142.60      117.45     24.71 o 
   2   8   0    10071.78     9795.51     38.32 o 
   4   8   0     3165.07     3214.32     25.70 o 
   6   8   0     6657.82     6752.82    162.08 o 
   8   8   0     4511.68     4343.74     93.36 o 
  10   8   0     5048.60     5134.87     50.38 o 
  12   8   0     1704.52     1728.08     21.97 o 
  14   8   0     3515.22     3576.23     31.49 o 
  16   8   0      818.60      864.99     19.37 o 
  18   8   0      555.67      547.86     18.34 o 
  20   8   0      237.49      217.46     21.07 o 
   1   9   0     4165.10     3969.60     51.87 o 
   3   9   0      224.90      238.71     18.04 o 
   5   9   0     1600.22     1496.39     27.98 o 
   7   9   0        7.72       26.06     19.72 o 
   9   9   0      886.48      832.66     20.79 o 
  11   9   0     2188.91     2224.93     26.46 o 
  13   9   0     1202.74     1250.52     19.02 o 
  15   9   0       32.77       61.58     15.81 o 
  17   9   0      124.25      109.48     18.94 o 
   0  10   0      258.40      253.91     26.27 o 
   2  10   0      796.97      795.09     31.12 o 
   4  10   0        0.04       22.47     15.70 o 
   6  10   0        5.98        0.38     15.98 o 
   8  10   0      223.72      238.44     18.55 o 
  10  10   0       86.60       86.42     15.65 o 
  12  10   0      206.21      195.33     18.16 o 
  14  10   0      117.20      132.49     17.63 o 
  16  10   0      113.68      126.64     20.79 o 
   1  11   0       16.88       34.49     18.52 o 
   3  11   0      479.62      415.98     19.59 o 
   5  11   0       18.49        6.76     14.39 o 
   7  11   0      203.82      185.68     20.74 o 
   9  11   0      218.64      247.04     15.73 o 
  11  11   0      218.78      227.98     15.80 o 
  13  11   0       63.57       49.09     19.39 o 
  15  11   0      125.60      150.45     21.49 o 
   0  12   0     1358.12     1359.97     31.70 o 
   2  12   0      359.24      368.83     17.66 o 
   4  12   0       49.06       34.80     20.63 o 
   6  12   0       52.69       33.03     17.39 o 
   8  12   0      141.89      181.34     24.47 o 
  10  12   0       79.83       52.99     18.67 o 
  12  12   0      673.41      679.05     30.62 o 
   1  13   0     1746.75     1654.66     52.70 o 
   3  13   0      148.52      159.42     29.66 o 
   5  13   0      202.54      183.14     24.72 o 
   7  13   0      215.95      196.11     23.97 o 
   9  13   0      448.70      485.71     21.63 o 
   0  14   0     1493.33     1497.70     42.47 o 
   2  14   0     1769.87     1858.23     28.06 o 
   4  14   0      595.63      562.76     41.24 o 
 -23   1   1      366.26      332.28     20.86 o 
 -21   1   1      716.73      699.98     16.25 o 
 -19   1   1      299.67      320.93     22.99 o 
 -17   1   1      341.40      330.73     10.99 o 
 -15   1   1      587.60      595.24     16.49 o 
 -13   1   1     3697.20     3964.32     69.79 o 
 -11   1   1     3345.63     3529.31     21.04 o 
  -9   1   1     5272.02     5209.37     74.45 o 
  -7   1   1        6.97       30.22      9.15 o 
  -5   1   1      976.41     1160.34     31.52 o 
  -3   1   1      119.88      202.75     14.89 o 
  -1   1   1    33242.91    36441.32   1046.79 o 
   1   1   1     1500.20     1912.19     44.11 o 
   3   1   1     4323.11     4609.29    161.68 o 
   5   1   1      475.05      494.86     16.89 o 
   7   1   1       17.95       16.53     10.28 o 
   9   1   1      826.77      849.22     19.22 o 
  11   1   1     3619.49     3587.49     40.52 o 
  13   1   1      311.51      309.76     14.26 o 
  15   1   1      982.14     1038.54     22.12 o 
  17   1   1     2074.20     2196.31     16.33 o 
  19   1   1      926.76      974.60     18.39 o 
  21   1   1      271.40      277.45     26.93 o 
  23   1   1      271.28      278.54     25.13 o 
 -24   2   1      272.44      275.25     19.16 o 
 -22   2   1      130.34      129.85     19.05 o 
 -20   2   1      528.02      539.20     17.43 o 
 -18   2   1      209.69      209.28     13.72 o 
 -16   2   1     1058.75     1091.35     14.65 o 
 -14   2   1     4116.13     4052.57     20.33 o 
 -12   2   1     7134.19     7200.84     80.10 o 
 -10   2   1    14125.37    14674.53    116.31 o 
  -8   2   1     8034.42     8754.80    121.57 o 
  -6   2   1       11.94       57.59     25.89 o 
  -4   2   1      257.40      214.44     12.83 o 
  -2   2   1    14247.87    14864.95     63.74 o 
   0   2   1     1657.44     1696.34     29.27 o 
   2   2   1      203.16      328.77     26.07 o 
   4   2   1     4818.46     4959.89     39.07 o 
   6   2   1    14772.97    14557.25    341.57 o 
   8   2   1     1373.62     1255.67     35.79 o 
  10   2   1     4825.96     4827.83     25.06 o 
  12   2   1     4507.72     4685.76     49.92 o 
  14   2   1     2343.48     2274.76     23.16 o 
  16   2   1     3219.97     3317.18     34.82 o 
  18   2   1     4400.71     4295.18     32.40 o 
  20   2   1      547.16      537.58     17.25 o 
  22   2   1       39.77       55.06     21.12 o 
 -23   3   1      552.74      599.87     19.92 o 
 -21   3   1      634.36      639.38     17.98 o 
 -19   3   1     1618.47     1652.60     27.92 o 
 -17   3   1      496.29      514.70     15.84 o 
 -15   3   1     2392.50     2327.51     22.64 o 
 -13   3   1     1067.00     1082.95     15.39 o 
 -11   3   1     2686.57     2447.98     23.52 o 
  -9   3   1      823.11      803.23     21.26 o 
  -7   3   1    15023.92    14602.59    205.96 o 
  -5   3   1        4.69       52.92     14.34 o 
  -3   3   1     8323.84     7563.45    176.03 o 
  -1   3   1     2710.90     2769.03     27.75 o 
   1   3   1     7257.43     7309.69     70.68 o 
   3   3   1       43.84       53.53     16.28 o 
   5   3   1    27394.80    26600.92    526.55 o 
   7   3   1    13012.74    13687.65    285.13 o 
   9   3   1     2960.68     2883.60     19.94 o 
  11   3   1        4.98       30.59     12.55 o 
  13   3   1      735.50      721.01     17.84 o 
  15   3   1     4010.74     3889.25     59.76 o 
  17   3   1     4605.22     4581.99     60.98 o 
  19   3   1     2153.09     2025.80     20.00 o 
  21   3   1      688.91      646.33     17.05 o 
  23   3   1      262.58      253.34     19.97 o 
 -22   4   1     1112.54     1144.58     33.60 o 
 -20   4   1     2043.83     2039.78     19.19 o 
 -18   4   1     1972.13     2045.98     37.60 o 
 -16   4   1      877.05      913.41     15.88 o 
 -14   4   1     1024.57     1052.03     20.68 o 
 -12   4   1     1598.14     1568.92     20.44 o 
 -10   4   1     3858.50     3910.07     40.22 o 
  -8   4   1    12015.15    11951.12    270.25 o 
  -6   4   1    31967.85    31999.36    417.20 o 
  -4   4   1     4220.16     4166.49     30.09 o 
  -2   4   1      468.13      351.07     30.50 o 
   0   4   1    12956.54    12680.21     47.98 o 
   2   4   1    35765.52    34356.72    457.91 o 
   4   4   1    10293.21    10165.51     44.94 o 
   6   4   1    16877.49    16853.05    385.13 o 
   8   4   1    17704.44    17710.10    121.03 o 
  10   4   1     2758.60     2802.12     19.53 o 
  12   4   1      331.44      353.94     14.40 o 
  14   4   1     3202.34     3096.07     38.18 o 
  16   4   1     3723.92     3587.09     21.90 o 
  18   4   1     1963.89     1949.22     21.33 o 
  20   4   1     1665.90     1598.50     20.95 o 
  22   4   1      921.28      888.19     29.21 o 
 -23   5   1      111.07      109.97     19.86 o 
 -21   5   1      158.90      143.49     16.93 o 
 -19   5   1     1882.13     1876.30     19.00 o 
 -17   5   1     1113.93     1154.61     29.59 o 
 -15   5   1        7.47       18.29     13.95 o 
 -13   5   1      182.16      156.28     14.01 o 
 -11   5   1     3668.18     3649.50     48.55 o 
  -9   5   1     3317.18     3152.49     67.17 o 
  -7   5   1     2999.05     2819.29     71.90 o 
  -5   5   1     4972.24     4684.51     53.19 o 
  -3   5   1     4614.58     4219.62     89.55 o 
  -1   5   1     5891.70     6662.37     34.34 o 
   1   5   1       34.47       22.70     18.01 o 
   3   5   1    12393.02    12881.65    217.92 o 
   5   5   1     6015.94     6216.14    131.91 o 
   7   5   1     4650.57     4872.24     97.25 o 
   9   5   1      775.69      765.04     22.04 o 
  11   5   1     1876.38     1966.47     24.97 o 
  13   5   1      457.42      484.76     15.04 o 
  15   5   1     1249.17     1277.84     16.35 o 
  17   5   1      561.08      581.68     17.02 o 
  19   5   1     1117.84     1107.09     19.81 o 
  21   5   1      284.61      282.73     19.19 o 
 -22   6   1       49.40       67.56     19.90 o 
 -20   6   1       28.68       41.31     18.38 o 
 -18   6   1      501.69      476.36     17.95 o 
 -16   6   1      546.98      547.31     14.54 o 
 -14   6   1       56.77       62.82     13.06 o 
 -12   6   1      623.05      610.92     21.72 o 
 -10   6   1       32.23       48.35     12.59 o 
  -8   6   1      158.54      207.86     12.48 o 
  -6   6   1     2172.26     2100.63     20.92 o 
  -4   6   1      462.07      446.79     17.21 o 
  -2   6   1      164.89      182.28     16.33 o 
   0   6   1     4253.61     4338.29     27.45 o 
   2   6   1     3416.74     3260.81     98.66 o 
   4   6   1     4348.62     4407.14    141.22 o 
   6   6   1     2088.75     2010.64     24.47 o 
   8   6   1        9.11       23.70     17.85 o 
  10   6   1      301.17      315.28     14.71 o 
  12   6   1       60.35       52.82     14.37 o 
  14   6   1      195.62      221.51     13.57 o 
  16   6   1       61.23       59.50     14.44 o 
  18   6   1      244.28      246.98     18.37 o 
  20   6   1      190.33      179.17     17.97 o 
 -21   7   1       78.49      108.00     20.98 o 
 -19   7   1      244.46      250.14     19.10 o 
 -17   7   1      296.46      333.54     17.20 o 
 -15   7   1      521.58      527.96     16.87 o 
 -13   7   1       17.71       12.35     13.03 o 
 -11   7   1     1678.61     1625.13     15.74 o 
  -9   7   1     2515.37     2396.08     47.99 o 
  -7   7   1       57.43       67.67     24.08 o 
  -5   7   1     1843.62     1938.02     53.85 o 
  -3   7   1     1497.61     1621.26     22.82 o 
  -1   7   1      256.58      357.09     19.61 o 
   1   7   1      499.99      492.27     15.56 o 
   3   7   1      932.69      845.58     18.95 o 
   5   7   1       17.25       45.15     18.07 o 
   7   7   1      113.37      136.17     23.01 o 
   9   7   1       43.80       68.24     20.05 o 
  11   7   1      266.10      303.39     13.21 o 
  13   7   1       47.07       49.95     14.59 o 
  15   7   1      101.35      122.76     17.57 o 
  17   7   1       16.48       17.89     16.86 o 
  19   7   1        9.52       35.43     17.03 o 
 -20   8   1      640.29      635.37     19.46 o 
 -18   8   1     1563.73     1546.14     20.74 o 
 -16   8   1      668.28      670.02     19.20 o 
 -14   8   1       33.35       37.59     12.60 o 
 -12   8   1       12.10       15.38     13.54 o 
 -10   8   1      394.22      404.29     16.62 o 
  -8   8   1     1026.95      991.89     19.84 o 
  -6   8   1     1998.29     1948.92     23.71 o 
  -4   8   1     4864.95     4706.31     90.51 o 
  -2   8   1      419.57      435.01     27.35 o 
   0   8   1      661.49      676.04     20.63 o 
   2   8   1      269.70      270.29     19.20 o 
   4   8   1     3730.10     3834.50     98.63 o 
   6   8   1      927.32      916.23     20.47 o 
   8   8   1     1833.56     1708.66     25.21 o 
  10   8   1      108.70      160.83     14.44 o 
  12   8   1      357.43      315.51     16.31 o 
  14   8   1        4.39       18.95     20.43 o 
  16   8   1      950.72     1010.15     20.95 o 
  18   8   1      328.60      302.79     18.28 o 
 -19   9   1      906.17      888.31     22.81 o 
 -17   9   1      934.96      953.34     20.39 o 
 -15   9   1     1257.36     1271.95     57.89 o 
 -13   9   1      466.70      437.84     23.13 o 
 -11   9   1      439.20      396.62     17.44 o 
  -9   9   1     2231.65     2273.81     19.74 o 
  -7   9   1     8033.85     8147.11    187.78 o 
  -5   9   1     5575.90     5530.50     63.45 o 
  -3   9   1     1399.33     1396.52     19.43 o 
  -1   9   1       27.44       75.63     19.01 o 
   1   9   1     4306.58     4494.07     55.04 o 
   3   9   1     2276.80     2311.64     42.44 o 
   5   9   1     3619.29     3557.20     25.66 o 
   7   9   1     7166.98     7152.27    211.54 o 
   9   9   1     3155.13     3111.17    107.45 o 
  11   9   1      180.46      171.02     16.13 o 
  13   9   1     1252.36     1325.39     19.87 o 
  15   9   1     1805.25     1896.11     19.82 o 
  17   9   1      852.85      887.53     27.13 o 
 -16  10   1      859.82      892.28     22.27 o 
 -14  10   1      338.85      328.51     20.12 o 
 -12  10   1      573.59      564.76     17.61 o 
 -10  10   1      378.61      404.47     15.15 o 
  -8  10   1     1533.91     1670.81     40.69 o 
  -6  10   1     1806.75     1804.40     39.13 o 
  -4  10   1     3290.23     3229.13     53.31 o 
  -2  10   1     2336.42     2225.93     23.27 o 
   0  10   1     5977.78     5672.53     85.52 o 
   2  10   1     2111.73     2016.57     47.49 o 
   4  10   1     8685.42     8061.37    148.80 o 
   6  10   1     3076.71     2973.86     23.50 o 
   8  10   1     2150.96     2100.28    108.72 o 
  10  10   1      320.99      329.30     17.50 o 
  12  10   1     1661.94     1719.90     21.30 o 
  14  10   1     1083.91     1092.28     28.28 o 
  16  10   1     1024.45     1068.31     22.63 o 
 -15  11   1      748.33      742.22     22.21 o 
 -13  11   1      564.91      579.17     18.54 o 
 -11  11   1      257.18      243.96     30.14 o 
  -9  11   1      856.79      923.77     22.90 o 
  -7  11   1      613.86      600.64     21.61 o 
  -5  11   1     1588.62     1695.76     23.54 o 
  -3  11   1     1555.83     1541.85     37.95 o 
  -1  11   1      917.81      915.33     20.42 o 
   1  11   1      765.28      730.88     29.82 o 
   3  11   1     2093.81     2076.26     24.83 o 
   5  11   1     1195.98     1187.56     21.68 o 
   7  11   1      420.05      384.38     21.33 o 
   9  11   1      307.15      257.26     18.83 o 
  11  11   1     1196.17     1201.06     32.95 o 
  13  11   1     1009.93     1032.98     23.11 o 
  15  11   1      359.16      342.68     23.39 o 
 -12  12   1      727.78      820.10     30.21 o 
 -10  12   1      292.69      270.81     18.70 o 
  -8  12   1      875.78      880.84     19.95 o 
  -6  12   1      925.59      860.85     20.25 o 
  -4  12   1     1093.63     1116.76     23.86 o 
  -2  12   1     1256.73     1210.38     30.54 o 
   0  12   1      507.06      522.89     21.49 o 
   2  12   1      267.33      242.33     21.86 o 
   4  12   1      157.48      149.87     20.05 o 
   6  12   1      193.36      187.79     26.71 o 
   8  12   1       64.95       74.60     21.46 o 
  10  12   1      574.01      506.22     20.28 o 
  12  12   1      547.40      575.54     19.47 o 
  -9  13   1       98.97      115.12     21.55 o 
  -7  13   1       67.76       48.86     23.34 o 
  -5  13   1      223.97      216.04     29.83 o 
  -3  13   1       36.42       31.63     21.26 o 
  -1  13   1      272.09      332.10     23.59 o 
   1  13   1       33.83       67.17     21.44 o 
   3  13   1        7.00       36.55     22.63 o 
   5  13   1       89.00       76.08     22.98 o 
   7  13   1      118.58      176.49     34.54 o 
   9  13   1       88.60      141.82     20.30 o 
  -6  14   1      155.99      178.61     27.90 o 
  -4  14   1       16.27        4.65     19.52 o 
  -2  14   1        0.02       37.32     29.19 o 
   0  14   1       28.06       32.62     25.46 o 
   2  14   1        0.16       -1.22     21.22 o 
   4  14   1      215.33      209.80     27.28 o 
 -24   0   2     1828.37     1746.94     41.55 o 
 -22   0   2     8668.58     8596.51     35.96 o 
 -20   0   2     5922.31     5899.99    114.08 o 
 -18   0   2     2729.17     2704.82     27.11 o 
 -16   0   2      261.99      264.65     17.30 o 
 -14   0   2    18843.24    18401.27    666.27 o 
 -12   0   2    20150.47    19078.50     63.33 o 
 -10   0   2     5749.55     5542.17     49.13 o 
  -8   0   2     3628.78     3509.56     27.98 o 
  -6   0   2      177.67      192.29     14.93 o 
  -4   0   2      294.95      374.56     19.59 o 
   6   0   2     9009.33     9687.78    141.79 o 
  10   0   2    14579.79    14736.92    496.58 o 
  12   0   2     8916.81     8539.45     34.53 o 
  14   0   2     2372.80     2371.44     34.29 o 
  16   0   2     3937.72     4006.95     37.52 o 
  18   0   2       66.52      112.26     27.34 o 
  20   0   2     1692.44     1684.94     33.37 o 
  22   0   2     1542.19     1557.69     36.77 o 
 -23   1   2     1612.76     1679.70     22.65 o 
 -21   1   2     2563.79     2512.00     30.46 o 
 -19   1   2      691.70      710.59     13.12 o 
 -17   1   2     1150.91     1163.69     29.03 o 
 -15   1   2     3043.00     3202.31     16.87 o 
 -13   1   2     4166.41     4050.35     45.54 o 
 -11   1   2    20198.77    20942.80     86.75 o 
  -9   1   2    19291.52    19194.15    241.83 o 
  -7   1   2      171.24      164.68      9.01 o 
  -5   1   2     6291.09     5972.56     91.11 o 
  -3   1   2    19289.91    20914.15    629.52 o 
  -1   1   2      832.46     1107.31     22.02 o 
   3   1   2    23399.98    23655.20    141.77 o 
   5   1   2     1509.94     1536.54     30.41 o 
   7   1   2    11657.05    11689.35    183.15 o 
   9   1   2     9966.86    10461.38     47.20 o 
  11   1   2    13521.60    13660.37     90.13 o 
  13   1   2     4448.16     4489.06     64.41 o 
  15   1   2      526.07      551.59     17.71 o 
  17   1   2      616.59      641.63     16.35 o 
  19   1   2      180.74      171.92     16.98 o 
  21   1   2      202.34      220.80     22.16 o 
  23   1   2      555.37      539.48     25.19 o 
 -24   2   2      386.47      378.05     27.39 o 
 -22   2   2      360.27      329.02     18.18 o 
 -20   2   2      593.83      576.29     17.06 o 
 -18   2   2     1589.33     1537.53     15.96 o 
 -16   2   2     1337.56     1448.86     34.14 o 
 -14   2   2     1227.57     1207.43     12.72 o 
 -12   2   2     1056.98     1013.40     13.11 o 
 -10   2   2     3416.95     3397.49     16.34 o 
  -8   2   2     2477.82     2730.67     45.06 o 
  -6   2   2    10039.42    10164.96    130.18 o 
   0   2   2      828.36      835.60     27.46 o 
   2   2   2     1594.97     1722.88     36.35 o 
   6   2   2     4206.10     4036.53    100.97 o 
   8   2   2      420.41      465.33     14.10 o 
  10   2   2      587.40      634.08     13.98 o 
  12   2   2      837.06      772.62     14.87 o 
  14   2   2       16.49        8.16     13.66 o 
  16   2   2      132.68      135.09     14.91 o 
  18   2   2      101.14      131.84     15.51 o 
  20   2   2      322.79      354.85     18.52 o 
  22   2   2       94.25       95.43     22.65 o 
 -23   3   2       30.22       22.10     18.68 o 
 -21   3   2        1.79       12.62     15.70 o 
 -19   3   2      853.97      846.49     20.51 o 
 -17   3   2     1316.80     1339.24     19.55 o 
 -15   3   2       23.32       78.08     29.66 o 
 -13   3   2      144.60      151.10     13.13 o 
 -11   3   2      751.17      728.67     14.01 o 
  -9   3   2      941.13     1040.72     27.30 o 
  -7   3   2    33563.47    35956.98    551.55 o 
  -5   3   2    51475.26    50341.35    123.38 o 
  -3   3   2     3453.59     3582.06     35.59 o 
  -1   3   2     6633.20     6650.82     61.78 o 
   1   3   2      539.31      587.56     20.80 o 
   3   3   2     1709.22     1651.94     28.37 o 
   5   3   2     2376.42     2610.86     47.63 o 
   7   3   2     5322.04     5413.64     26.53 o 
   9   3   2      714.12      706.23     14.59 o 
  11   3   2      631.02      723.18     14.86 o 
  13   3   2        0.19        4.61     12.05 o 
  15   3   2        9.40       25.68     12.81 o 
  17   3   2        0.25        3.12     15.00 o 
  19   3   2       37.78       53.45     16.70 o 
  21   3   2       53.78       69.00     18.08 o 
  23   3   2        3.60      -19.99     38.70 o 
 -22   4   2      376.62      410.37     21.65 o 
 -20   4   2      409.52      386.05     20.45 o 
 -18   4   2       47.17       34.55     13.51 o 
 -16   4   2      115.25      139.79     15.65 o 
 -14   4   2      430.37      458.14     17.59 o 
 -12   4   2     1529.29     1501.77     16.40 o 
 -10   4   2     2551.14     2381.00     17.03 o 
  -8   4   2     5489.22     6401.23     78.13 o 
  -6   4   2     2222.23     2491.11     78.43 o 
  -4   4   2     1953.92     2474.88     29.74 o 
  -2   4   2    31880.08    32158.83    538.16 o 
   0   4   2        6.32       26.85     16.61 o 
   2   4   2     1820.03     1911.30     25.98 o 
   4   4   2     5104.70     5315.78     76.82 o 
   6   4   2      668.03      701.96     19.06 o 
   8   4   2     1344.03     1422.87     26.34 o 
  10   4   2     1210.87     1079.79     21.35 o 
  12   4   2        0.33       14.78     12.10 o 
  14   4   2        0.14       -5.67     14.51 o 
  16   4   2       76.34       76.34     15.45 o 
  18   4   2      279.68      281.06     17.00 o 
  20   4   2      102.42      103.68     17.76 o 
  22   4   2        4.51       14.79     20.39 o 
 -23   5   2      138.46      150.80     22.11 o 
 -21   5   2     1527.22     1472.51     34.42 o 
 -19   5   2      164.58      188.12     14.86 o 
 -17   5   2        9.52       -2.24     11.89 o 
 -15   5   2     1858.94     1899.95     23.45 o 
 -13   5   2     3288.00     3305.42     50.24 o 
 -11   5   2     3225.95     3352.91     29.70 o 
  -9   5   2     1779.47     2020.18     42.15 o 
  -7   5   2      405.62      336.27     13.81 o 
  -5   5   2     4130.18     4030.54     84.48 o 
  -3   5   2    19952.65    20067.96    487.79 o 
  -1   5   2     5113.25     5105.65     97.33 o 
   1   5   2    27784.04    28500.15    240.63 o 
   3   5   2     6529.05     6886.17    184.27 o 
   5   5   2     8134.38     8074.75     59.27 o 
   7   5   2     3113.35     2887.27     27.60 o 
   9   5   2     1684.33     1689.88     26.55 o 
  11   5   2     1912.46     1992.36     36.78 o 
  13   5   2       98.05      135.81     14.62 o 
  15   5   2     1318.07     1381.84     34.40 o 
  17   5   2      931.26      990.05     17.14 o 
  19   5   2      283.05      304.48     18.46 o 
  21   5   2      300.47      333.17     20.47 o 
 -22   6   2      299.00      318.59     21.15 o 
 -20   6   2      381.69      426.87     18.72 o 
 -18   6   2     1249.54     1274.47     39.93 o 
 -16   6   2      700.89      769.01     16.66 o 
 -14   6   2     2182.78     2154.68     42.86 o 
 -12   6   2     4329.90     4287.27     42.31 o 
 -10   6   2     3614.93     3638.32     48.69 o 
  -8   6   2     7265.96     7324.77    191.66 o 
  -6   6   2    16296.89    16853.86    206.02 o 
  -4   6   2     2779.23     2712.59     24.29 o 
  -2   6   2     4217.98     4218.47     74.39 o 
   0   6   2     7320.39     6836.98    117.04 o 
   2   6   2     1275.81     1069.07     17.64 o 
   4   6   2     1381.41     1238.80     21.38 o 
   6   6   2     9541.38     9074.80     96.47 o 
   8   6   2     8987.92     9166.23     97.85 o 
  10   6   2      848.44      906.36     19.22 o 
  12   6   2     2159.50     2188.41     20.05 o 
  14   6   2     3956.20     3914.04     31.81 o 
  16   6   2     1009.94     1018.11     16.96 o 
  18   6   2      603.33      597.57     17.32 o 
  20   6   2      914.90      887.68     21.96 o 
 -21   7   2      500.07      501.37     20.62 o 
 -19   7   2     1615.95     1629.66     21.05 o 
 -17   7   2     1686.16     1693.58     19.97 o 
 -15   7   2     2504.31     2494.12     36.78 o 
 -13   7   2     2325.46     2195.81     34.28 o 
 -11   7   2      496.48      482.09     14.84 o 
  -9   7   2      184.30      175.60     14.55 o 
  -7   7   2     4582.53     4734.03     34.63 o 
  -5   7   2     5043.10     5005.22    164.87 o 
  -3   7   2     3303.17     3580.23     51.10 o 
  -1   7   2     4372.60     4157.33     64.72 o 
   1   7   2     1488.04     1358.43     18.45 o 
   3   7   2     3881.19     3576.83     87.11 o 
   5   7   2     5893.98     5947.09    137.41 o 
   7   7   2     4470.88     4530.22     30.04 o 
   9   7   2      499.50      551.06     20.15 o 
  11   7   2      116.69      121.84     12.82 o 
  13   7   2      933.09      952.84     18.04 o 
  15   7   2     1294.50     1282.07     19.33 o 
  17   7   2      987.47      967.71     20.58 o 
  19   7   2     1352.19     1368.89     23.22 o 
 -20   8   2      405.29      409.56     19.00 o 
 -18   8   2      821.58      839.66     19.68 o 
 -16   8   2     1925.42     1827.06     24.36 o 
 -14   8   2     2095.96     2110.43     48.63 o 
 -12   8   2     4341.69     4317.66     41.27 o 
 -10   8   2     6404.72     6176.71     89.12 o 
  -8   8   2     4089.20     3965.85    103.23 o 
  -6   8   2     6448.23     6233.75    194.96 o 
  -4   8   2     5034.81     4955.61     56.50 o 
  -2   8   2      196.58      185.93     15.00 o 
   0   8   2     2167.30     2105.51     26.25 o 
   2   8   2     5213.17     4963.72     30.05 o 
   4   8   2      236.50      240.65     31.48 o 
   6   8   2     3516.59     3725.87     93.95 o 
   8   8   2      686.63      720.54     20.37 o 
  10   8   2     3098.60     3203.51     35.51 o 
  12   8   2     2375.10     2386.10     21.64 o 
  14   8   2     1472.90     1457.58     19.02 o 
  16   8   2      851.69      807.74     19.68 o 
  18   8   2     1450.81     1437.75     24.06 o 
 -19   9   2      254.53      250.30     20.74 o 
 -17   9   2      483.98      460.13     19.95 o 
 -15   9   2      161.25      173.79     17.39 o 
 -13   9   2      980.69      887.78     15.98 o 
 -11   9   2     1715.90     1760.41     23.21 o 
  -9   9   2     3598.12     3416.84     51.25 o 
  -7   9   2      198.46      248.39     22.80 o 
  -5   9   2        7.05       30.89     17.74 o 
  -3   9   2      483.33      482.18     19.96 o 
  -1   9   2     6018.40     5647.90     30.13 o 
   1   9   2      360.64      402.65     24.16 o 
   3   9   2     8215.36     7728.73    208.82 o 
   5   9   2       41.67       44.25     14.97 o 
   7   9   2      410.66      391.12     18.77 o 
   9   9   2      184.59      189.98     20.48 o 
  11   9   2      956.80      953.01     21.12 o 
  13   9   2      243.79      248.32     17.22 o 
  15   9   2      135.55      147.45     19.46 o 
  17   9   2       23.21       25.27     18.89 o 
 -18  10   2       10.67       18.80     21.75 o 
 -16  10   2      125.30      130.52     29.09 o 
 -14  10   2       27.48       42.88     17.39 o 
 -12  10   2       47.18       36.74     14.76 o 
 -10  10   2      511.66      498.08     16.69 o 
  -8  10   2       77.49       94.87     13.74 o 
  -6  10   2      277.86      258.81     18.83 o 
  -4  10   2       26.95       16.45     18.08 o 
  -2  10   2       42.57       66.59     17.75 o 
   0  10   2     2277.07     2256.79     47.08 o 
   2  10   2     1807.24     1798.92     23.45 o 
   4  10   2       14.26       36.03     18.27 o 
   6  10   2        1.26       13.80     27.47 o 
   8  10   2       89.47       86.28     20.94 o 
  10  10   2       34.77       55.46     13.81 o 
  12  10   2       24.50       30.87     17.88 o 
  14  10   2       49.90       66.12     20.00 o 
  16  10   2       71.15       84.84     19.38 o 
 -15  11   2        6.71       40.08     20.84 o 
 -13  11   2        6.45        2.92     17.83 o 
 -11  11   2      441.37      454.00     28.50 o 
  -9  11   2      498.14      477.71     17.33 o 
  -7  11   2      233.27      241.79     17.08 o 
  -5  11   2      474.93      491.44     20.69 o 
  -3  11   2      328.57      319.23     33.26 o 
  -1  11   2       90.84      109.94     19.11 o 
   1  11   2       58.18       51.12     25.13 o 
   3  11   2       17.51       52.95     20.35 o 
   5  11   2      163.08      146.90     20.96 o 
   7  11   2       70.32       88.90     21.91 o 
   9  11   2        0.68       24.99     20.89 o 
  11  11   2      201.88      205.73     19.36 o 
  13  11   2      452.27      515.42     18.91 o 
 -14  12   2       97.42       52.99     38.34 o 
 -12  12   2      182.80      179.82     19.26 o 
 -10  12   2      266.09      233.38     18.55 o 
  -8  12   2      652.74      647.72     19.28 o 
  -6  12   2       77.76       73.57     17.63 o 
  -4  12   2      393.85      386.31     16.87 o 
  -2  12   2      382.57      384.29     21.31 o 
   0  12   2     1048.22     1144.17     23.25 o 
   2  12   2      598.15      605.67     21.21 o 
   4  12   2      113.25      128.67     21.14 o 
   6  12   2       93.00      130.28     23.01 o 
   8  12   2       95.67       78.43     21.28 o 
  10  12   2      566.57      540.02     25.35 o 
  12  12   2      351.80      372.10     28.50 o 
 -11  13   2      813.27      774.58     31.29 o 
  -9  13   2      257.34      289.69     20.27 o 
  -7  13   2      782.07      777.72     20.86 o 
  -5  13   2      296.49      302.91     20.16 o 
  -3  13   2      598.03      528.53     38.46 o 
  -1  13   2     1230.88     1298.39     42.93 o 
   1  13   2     1200.32     1081.03     22.85 o 
   3  13   2      737.32      716.64     24.41 o 
   5  13   2      365.17      322.60     22.86 o 
   7  13   2      664.43      672.94     30.23 o 
   9  13   2     1815.85     1809.99     64.56 o 
  -6  14   2        3.17       -3.21     22.45 o 
  -4  14   2      485.46      481.55     37.80 o 
  -2  14   2      973.65      997.47     27.66 o 
   0  14   2     1307.40     1236.06     26.44 o 
   2  14   2     1359.48     1335.11     37.03 o 
   4  14   2      961.23      938.71     26.30 o 
 -25   1   3      198.04      218.07     22.71 o 
 -23   1   3      209.78      224.33     19.24 o 
 -21   1   3       29.30       58.58     16.23 o 
 -19   1   3      133.31      141.08     12.79 o 
 -17   1   3      709.50      722.08     12.22 o 
 -15   1   3      174.62      200.35     11.40 o 
 -13   1   3     2104.95     2040.85     20.29 o 
 -11   1   3     2510.93     2485.40     20.74 o 
  -9   1   3     1448.03     1493.69     14.84 o 
  -7   1   3       22.40       18.53     10.04 o 
  -3   1   3    37000.17    37986.12    709.29 o 
  -1   1   3     6456.59     6593.89    119.07 o 
   1   1   3     5692.22     6486.98     69.21 o 
   5   1   3     1033.65     1155.34     17.86 o 
   7   1   3      858.80      806.62     18.78 o 
   9   1   3      166.85      171.54     12.50 o 
  11   1   3       74.38       62.05     13.24 o 
  13   1   3       22.85       29.18     12.35 o 
  15   1   3     1102.16     1124.14     24.56 o 
  17   1   3      924.85      896.79     25.07 o 
  19   1   3      498.90      505.45     22.32 o 
  21   1   3      134.28      160.13     23.09 o 
  23   1   3      232.64      241.82     25.30 o 
 -24   2   3      462.31      434.10     21.42 o 
 -22   2   3      168.92      175.66     18.08 o 
 -20   2   3       81.54       75.44     15.91 o 
 -18   2   3       89.52      104.01     11.47 o 
 -16   2   3     3425.03     3500.27     38.92 o 
 -14   2   3     2097.36     2144.98     28.82 o 
 -12   2   3     4688.04     4624.05     62.21 o 
 -10   2   3     6757.88     6762.30     69.27 o 
  -8   2   3     4871.47     5350.79     55.04 o 
  -6   2   3    21612.71    22200.22    265.26 o 
  -2   2   3    30775.80    31045.59    508.92 o 
   0   2   3      647.45      586.18     27.62 o 
   2   2   3       15.05       48.47     23.64 o 
   4   2   3     9287.35     9076.09    205.36 o 
   6   2   3    14795.89    15029.96    188.71 o 
   8   2   3     5479.72     5514.59    133.64 o 
  10   2   3      574.85      596.04     14.21 o 
  12   2   3      294.22      296.42     12.85 o 
  14   2   3     3439.48     3498.23     56.12 o 
  16   2   3     3821.84     3881.92     21.16 o 
  18   2   3     1546.76     1529.23     18.95 o 
  20   2   3      523.22      543.88     22.89 o 
  22   2   3      373.46      371.23     26.06 o 
 -23   3   3      660.92      677.85     22.05 o 
 -21   3   3      532.85      534.51     15.03 o 
 -19   3   3      899.86      905.31     17.04 o 
 -17   3   3     1562.30     1683.90     17.38 o 
 -15   3   3     7571.00     7868.10    131.25 o 
 -13   3   3     3716.24     3521.16     65.00 o 
 -11   3   3      334.17      212.77     13.43 o 
  -9   3   3      518.00      748.43     12.01 o 
  -7   3   3    13580.81    13321.79    454.12 o 
  -5   3   3    12707.24    12944.90    220.69 o 
  -3   3   3    31050.33    29456.12    336.48 o 
  -1   3   3       39.76       42.42     14.06 o 
   1   3   3    10776.40    10849.21     49.84 o 
   3   3   3       52.03       89.17     19.19 o 
   5   3   3    22575.52    21476.13     73.57 o 
   7   3   3    13152.67    12987.44    120.13 o 
   9   3   3     9274.78     9086.16    170.41 o 
  11   3   3        6.53       11.50     13.06 o 
  13   3   3     3935.07     3839.31     35.22 o 
  15   3   3     3395.30     3517.07     43.31 o 
  17   3   3     2943.44     3075.74     20.38 o 
  19   3   3     1304.18     1277.84     19.94 o 
  21   3   3     1350.14     1371.17     38.93 o 
 -24   4   3       72.91       95.41     18.82 o 
 -22   4   3      988.75      933.01     20.41 o 
 -20   4   3     3198.27     3167.89     68.14 o 
 -18   4   3     4292.02     4291.33    100.23 o 
 -16   4   3     2233.33     2225.48     37.23 o 
 -14   4   3     4186.19     4280.63     42.31 o 
 -12   4   3     2977.07     2904.55     18.76 o 
 -10   4   3      904.36      893.62     13.62 o 
  -8   4   3     7047.04     6995.76    103.92 o 
  -6   4   3    18142.29    18483.80    411.42 o 
  -4   4   3     9811.29     9140.29    208.28 o 
  -2   4   3     4819.40     4547.26     28.42 o 
   0   4   3    13647.10    13650.53    181.10 o 
   2   4   3    17319.03    17018.94    179.25 o 
   4   4   3    20132.79    20091.36    223.94 o 
   6   4   3    14390.05    14602.89    296.90 o 
   8   4   3    11664.25    12185.69    116.33 o 
  10   4   3     7845.03     7834.05    104.42 o 
  12   4   3    10035.41    10108.08    109.30 o 
  14   4   3     5479.85     5389.50     62.12 o 
  16   4   3     3255.48     3345.78     27.71 o 
  18   4   3     1500.63     1549.20     20.75 o 
  20   4   3     1130.45     1093.42     21.60 o 
  22   4   3      944.29      884.33     27.05 o 
 -23   5   3        2.98      -12.43     20.73 o 
 -21   5   3      845.23      837.10     22.67 o 
 -19   5   3     1176.05     1182.92     29.56 o 
 -17   5   3     3028.09     3062.92     67.65 o 
 -15   5   3      325.20      344.46     13.18 o 
 -13   5   3       34.04       44.48     13.34 o 
 -11   5   3      315.27      318.00     13.79 o 
  -9   5   3     8792.25     8429.57     66.37 o 
  -7   5   3     3280.52     2981.42     41.23 o 
  -5   5   3     1549.57     1661.17     30.32 o 
  -3   5   3     1678.50     1620.05     39.85 o 
  -1   5   3     5940.79     6074.83    105.45 o 
   1   5   3     2215.19     1982.94     21.86 o 
   3   5   3     6435.88     5497.94    743.22 o 
   5   5   3    15051.35    15044.95     57.43 o 
   7   5   3     1512.50     1553.04     25.02 o 
   9   5   3     2455.86     2388.82     33.89 o 
  11   5   3    10736.32    10682.13     32.54 o 
  13   5   3     6531.93     6517.87    106.48 o 
  15   5   3     1070.92     1098.20     29.09 o 
  17   5   3      612.99      595.26     17.51 o 
  19   5   3      474.39      477.54     18.91 o 
  21   5   3      367.56      365.03     21.57 o 
 -22   6   3        3.66       36.44     19.62 o 
 -20   6   3      125.67      126.37     17.35 o 
 -18   6   3      444.98      470.31     22.01 o 
 -16   6   3      326.34      326.32     24.85 o 
 -14   6   3        0.31       18.72     14.03 o 
 -12   6   3       13.31       19.33     10.26 o 
 -10   6   3       83.14      131.72     12.24 o 
  -8   6   3     2366.68     2327.03     46.86 o 
  -6   6   3       23.99       49.88     12.05 o 
  -4   6   3      387.52      320.58     14.14 o 
  -2   6   3     7173.92     7537.69    222.76 o 
   0   6   3     5321.24     5008.61     76.30 o 
   2   6   3      713.86      813.76     19.90 o 
   4   6   3     3835.54     4070.98     92.17 o 
   6   6   3     2117.88     2372.49     86.36 o 
   8   6   3     1077.01     1119.43     39.19 o 
  10   6   3      732.36      704.18     16.71 o 
  12   6   3     1294.21     1345.90     18.31 o 
  14   6   3       99.86       97.62     13.87 o 
  16   6   3       96.99       96.31     16.88 o 
  18   6   3      290.74      287.17     18.56 o 
  20   6   3      120.31      145.07     24.07 o 
 -21   7   3       27.10       52.08     20.76 o 
 -19   7   3       90.82       83.56     17.55 o 
 -17   7   3      117.48      135.35     16.64 o 
 -15   7   3       34.46       53.63     15.85 o 
 -13   7   3      137.52      138.12     12.44 o 
 -11   7   3        0.14       -0.89     12.58 o 
  -9   7   3     1282.97     1272.91     15.71 o 
  -7   7   3       44.58       62.81     10.59 o 
  -5   7   3        0.18       10.13     13.44 o 
  -3   7   3       40.63       32.91     16.63 o 
  -1   7   3      120.63       75.26     17.25 o 
   1   7   3     4963.44     4999.59     29.10 o 
   3   7   3        0.33       18.22     16.69 o 
   5   7   3      374.25      329.57     18.36 o 
   7   7   3      160.29      157.24     20.70 o 
   9   7   3      711.36      728.87     33.51 o 
  11   7   3      220.74      261.70     16.34 o 
  13   7   3      115.49      116.38     15.85 o 
  15   7   3       47.17       69.34     15.11 o 
  17   7   3      343.92      383.66     17.54 o 
  19   7   3       10.73        0.85     21.22 o 
 -20   8   3      419.37      422.83     22.29 o 
 -18   8   3      614.41      636.29     19.58 o 
 -16   8   3      562.99      573.69     20.12 o 
 -14   8   3      497.53      541.19     18.86 o 
 -12   8   3      176.42      174.59     19.09 o 
 -10   8   3       11.37       14.44     24.43 o 
  -8   8   3      307.42      337.88     17.60 o 
  -6   8   3     1740.11     1732.76     22.59 o 
  -4   8   3      418.28      398.90     25.36 o 
  -2   8   3     1245.60     1228.36     18.62 o 
   0   8   3       56.87       86.73     18.40 o 
   2   8   3      659.10      619.40     16.58 o 
   4   8   3     1981.74     2039.23     22.61 o 
   6   8   3     1643.55     1683.18     22.27 o 
   8   8   3      162.56      196.60     20.31 o 
  10   8   3      321.86      317.11     14.62 o 
  12   8   3      249.54      258.90     17.63 o 
  14   8   3       21.40       44.40     15.10 o 
  16   8   3       38.28       47.14     16.60 o 
  18   8   3       11.03        6.25     18.80 o 
 -19   9   3     1006.87     1031.55     22.31 o 
 -17   9   3      517.08      497.35     18.12 o 
 -15   9   3     1033.28     1055.73     18.41 o 
 -13   9   3     1060.15     1117.68     18.52 o 
 -11   9   3     1337.50     1397.79     27.11 o 
  -9   9   3     1538.94     1702.57     49.01 o 
  -7   9   3     8123.62     8207.34    213.52 o 
  -5   9   3     4504.84     4292.70    102.78 o 
  -3   9   3     1129.28     1080.03     27.55 o 
  -1   9   3      300.37      313.13     22.81 o 
   1   9   3     1702.08     1787.39     54.80 o 
   3   9   3       99.11      164.46     19.23 o 
   5   9   3     3344.43     3389.08     81.86 o 
   7   9   3     1854.42     1873.21     20.37 o 
   9   9   3     2679.05     2823.54     77.45 o 
  11   9   3     1313.74     1330.37     19.93 o 
  13   9   3     1122.39     1078.97     19.99 o 
  15   9   3      594.63      602.06     20.69 o 
  17   9   3      399.73      431.81     24.04 o 
 -18  10   3     1802.77     1869.43     59.65 o 
 -16  10   3      865.22      983.96     19.52 o 
 -14  10   3     1341.34     1308.29     19.21 o 
 -12  10   3      460.36      471.41     17.74 o 
 -10  10   3     1611.30     1620.35     29.52 o 
  -8  10   3     2336.77     2387.67     44.01 o 
  -6  10   3     3248.93     3202.35    138.83 o 
  -4  10   3      780.69      802.69     20.57 o 
  -2  10   3     1626.59     1502.49     29.56 o 
   0  10   3      841.40      771.65     20.12 o 
   2  10   3     2961.20     2712.29     22.46 o 
   4  10   3     2464.79     2375.35     24.34 o 
   6  10   3     2152.90     2131.34     24.41 o 
   8  10   3     1638.50     1620.18     24.28 o 
  10  10   3      451.89      505.90     21.29 o 
  12  10   3      822.51      831.33     22.97 o 
  14  10   3      819.32      795.27     22.12 o 
  16  10   3      462.28      431.39     23.29 o 
 -15  11   3      323.20      276.30     20.15 o 
 -13  11   3      440.40      428.08     19.24 o 
 -11  11   3     1120.54     1079.84     19.23 o 
  -9  11   3     1241.31     1261.16     23.07 o 
  -7  11   3      701.23      640.31     25.85 o 
  -5  11   3     1523.30     1498.60     45.90 o 
  -3  11   3      882.28      844.46     18.71 o 
  -1  11   3      489.28      521.48     21.01 o 
   1  11   3      119.09       96.02     20.46 o 
   3  11   3      639.39      652.79     21.44 o 
   5  11   3     1160.04     1113.02     58.29 o 
   7  11   3     1288.97     1368.72     24.18 o 
   9  11   3      589.94      591.96     29.43 o 
  11  11   3      581.62      636.34     18.02 o 
  13  11   3      126.74      142.04     18.52 o 
 -14  12   3      270.43      269.58     25.14 o 
 -12  12   3      666.37      680.78     16.94 o 
 -10  12   3      612.13      621.56     19.95 o 
  -8  12   3      558.15      556.26     29.72 o 
  -6  12   3      732.84      744.82     28.70 o 
  -4  12   3     2133.56     2047.21     25.63 o 
  -2  12   3      640.68      600.59     22.01 o 
   0  12   3      446.26      462.27     21.77 o 
   2  12   3      761.28      777.96     22.51 o 
   4  12   3      694.29      669.97     31.18 o 
   6  12   3      602.08      637.83     33.02 o 
   8  12   3     1184.73     1156.45     25.92 o 
  10  12   3      863.85      880.21     21.66 o 
  12  12   3       14.76       16.49     21.74 o 
 -11  13   3      111.23      110.69     21.93 o 
  -9  13   3      209.88      168.90     21.87 o 
  -7  13   3      228.63      269.42     20.17 o 
  -5  13   3       29.91       37.49     23.22 o 
  -3  13   3      196.71      203.28     23.23 o 
  -1  13   3      510.25      495.72     24.62 o 
   1  13   3      236.92      266.43     24.64 o 
   3  13   3      131.83      141.55     24.60 o 
   5  13   3       31.12       18.35     23.90 o 
   7  13   3      440.73      439.41     22.34 o 
   9  13   3      136.92      116.95     23.35 o 
  -4  14   3       91.39      103.42     24.55 o 
  -2  14   3       33.09       39.91     26.66 o 
   0  14   3      118.15      129.61     25.71 o 
   2  14   3        8.90       55.65     26.72 o 
   4  14   3        9.08       14.37     39.30 o 
 -24   0   4     1795.59     1679.33     26.21 o 
 -22   0   4     1631.84     1575.88     28.55 o 
 -20   0   4     2908.87     2790.45     24.45 o 
 -18   0   4     3677.00     3703.64     35.64 o 
 -16   0   4      895.22      903.77     18.64 o 
 -14   0   4    20680.32    20439.36    493.30 o 
 -12   0   4     7893.98     8022.21     31.50 o 
 -10   0   4    30392.18    32021.07    135.80 o 
  -8   0   4      296.62      441.50     16.91 o 
  -6   0   4    41580.52    40554.33    163.75 o 
  -4   0   4    16908.27    16841.50     86.13 o 
  -2   0   4     5806.64     5268.52     66.24 o 
   0   0   4     5971.79     6624.48     81.31 o 
   4   0   4     8540.21     9080.49     69.50 o 
   6   0   4    23922.66    24429.14     95.20 o 
   8   0   4     1682.89     1472.40     28.76 o 
  10   0   4     1092.26      931.50     25.41 o 
  12   0   4     1954.03     1930.32     31.75 o 
  14   0   4     7003.10     7087.35     41.49 o 
  16   0   4      640.02      690.39     27.03 o 
  18   0   4     1244.17     1252.61     33.77 o 
  20   0   4     1218.45     1214.17     35.73 o 
  22   0   4     1106.54     1039.10     36.13 o 
 -25   1   4     1030.94      999.70     22.10 o 
 -23   1   4     1482.15     1457.64     16.84 o 
 -21   1   4      467.32      482.91     13.44 o 
 -19   1   4       78.71       93.13     11.02 o 
 -17   1   4      385.01      386.76      9.64 o 
 -15   1   4     1739.98     1755.65     19.88 o 
 -13   1   4    12141.35    12460.13     33.64 o 
 -11   1   4    14461.73    14697.15    168.47 o 
  -9   1   4     1794.70     1802.10     14.47 o 
  -7   1   4    10143.26    10311.82    224.13 o 
  -5   1   4      666.32      537.47     13.50 o 
  -3   1   4     1884.66     2045.91     38.45 o 
  -1   1   4     7470.60     7871.43     43.98 o 
   1   1   4       10.85       18.07     31.39 o 
   3   1   4      100.76      275.28     31.19 o 
   5   1   4    12002.54    12607.28     53.00 o 
   7   1   4      397.91      588.27     17.53 o 
   9   1   4     2518.36     2502.90     22.13 o 
  11   1   4     3054.46     2852.53     23.78 o 
  13   1   4     4318.26     4428.89     33.94 o 
  15   1   4     2732.24     2738.35     24.95 o 
  17   1   4      589.09      513.04     20.25 o 
  19   1   4      458.19      504.74     24.57 o 
  21   1   4      972.19      952.62     23.94 o 
 -24   2   4     1069.54     1103.24     33.28 o 
 -22   2   4      506.16      512.77     18.05 o 
 -20   2   4       25.98        7.51     13.74 o 
 -18   2   4      238.56      229.30     12.86 o 
 -16   2   4     2946.22     2954.96     45.86 o 
 -14   2   4     2069.28     2049.15     40.61 o 
 -12   2   4      352.01      325.22     11.29 o 
 -10   2   4     6999.54     6700.64     95.24 o 
  -8   2   4      158.72      191.98     11.43 o 
  -6   2   4     7082.90     7972.04    236.09 o 
  -4   2   4     1339.69     1585.64     15.70 o 
  -2   2   4    17020.08    17694.84    277.13 o 
   0   2   4     1190.40     1177.23     31.38 o 
   4   2   4       35.43       36.32     19.61 o 
   6   2   4     4616.71     4672.48    156.00 o 
   8   2   4      901.66      821.98     15.91 o 
  10   2   4     2065.19     1850.50     37.55 o 
  12   2   4      499.48      484.84     20.13 o 
  14   2   4      118.07      126.41     14.54 o 
  16   2   4        0.93        1.97     18.02 o 
  18   2   4      876.92      871.39     21.31 o 
  20   2   4      657.66      649.02     26.19 o 
  22   2   4      233.55      251.55     27.09 o 
 -23   3   4       80.72       97.78     16.49 o 
 -21   3   4       16.16        3.83     15.06 o 
 -19   3   4      677.71      684.71     17.61 o 
 -17   3   4      443.63      447.51     21.29 o 
 -15   3   4      659.69      656.11     13.06 o 
 -13   3   4       19.69       26.49     11.26 o 
 -11   3   4      535.69      527.03      9.10 o 
  -9   3   4       13.33       18.30     10.03 o 
  -7   3   4      137.16      188.73     12.82 o 
  -5   3   4      136.25      175.58     14.71 o 
  -3   3   4    17067.41    17340.44    347.17 o 
  -1   3   4     1925.62     1883.30     26.08 o 
   1   3   4     5561.45     5871.55     76.50 o 
   3   3   4     4528.23     5082.25     72.87 o 
   5   3   4        0.74       10.82     18.38 o 
   7   3   4       10.26       21.91     15.35 o 
   9   3   4        4.01       27.68     13.87 o 
  11   3   4     3007.58     2973.31     41.18 o 
  13   3   4      974.39      989.85     16.42 o 
  15   3   4       93.94       92.54     14.63 o 
  17   3   4       74.66       89.58     16.70 o 
  19   3   4      132.40      157.06     21.48 o 
  21   3   4       12.37       35.78     25.56 o 
 -24   4   4      599.36      581.96     21.45 o 
 -22   4   4       39.57       48.68     18.49 o 
 -20   4   4      397.88      380.99     13.86 o 
 -18   4   4       11.77       42.13     13.56 o 
 -16   4   4      450.33      432.51     15.01 o 
 -14   4   4      757.67      769.20     14.44 o 
 -12   4   4     1386.33     1394.29     26.21 o 
 -10   4   4      372.89      374.15     11.39 o 
  -8   4   4       27.41       44.94     11.77 o 
  -6   4   4     3170.79     3444.31     30.00 o 
  -4   4   4     8676.47     8680.83    184.34 o 
  -2   4   4      593.09      613.56     14.59 o 
   0   4   4       12.79       39.88     13.50 o 
   2   4   4      757.96      830.33     38.15 o 
   4   4   4     2383.52     2345.82     31.88 o 
   6   4   4      559.44      590.34     19.22 o 
   8   4   4      892.90      790.00     21.59 o 
  10   4   4       35.32       56.20     15.25 o 
  12   4   4     6102.04     6134.50     86.15 o 
  14   4   4       72.60       71.37     15.05 o 
  16   4   4      262.93      247.18     17.73 o 
  18   4   4       25.52       23.32     16.75 o 
  20   4   4       84.43       97.44     20.91 o 
 -23   5   4      495.93      485.07     22.32 o 
 -21   5   4      575.90      573.35     23.90 o 
 -19   5   4       94.00       85.92     17.59 o 
 -17   5   4     4648.05     4586.60     66.81 o 
 -15   5   4     1089.31     1028.19     17.29 o 
 -13   5   4     3596.94     3585.08     84.90 o 
 -11   5   4     2200.91     2110.70     70.42 o 
  -9   5   4      373.16      386.07     22.66 o 
  -7   5   4        3.78       12.49     10.89 o 
  -5   5   4    10876.62    11696.32    237.53 o 
  -3   5   4      789.42      709.25     19.34 o 
  -1   5   4     8572.50     8923.52     52.21 o 
   1   5   4    10127.17    10250.46     81.28 o 
   3   5   4     7538.78     7473.40     35.35 o 
   5   5   4     2787.80     2893.69     51.46 o 
   7   5   4      228.93      247.68     19.37 o 
   9   5   4     7209.64     7218.69     70.92 o 
  11   5   4     4445.89     4320.51     26.47 o 
  13   5   4     3882.20     3942.95     23.20 o 
  15   5   4     1187.61     1147.59     18.62 o 
  17   5   4      454.80      434.67     18.14 o 
  19   5   4      200.73      197.08     20.19 o 
  21   5   4      388.73      402.49     28.93 o 
 -22   6   4      363.59      436.96     21.12 o 
 -20   6   4      529.68      545.04     15.04 o 
 -18   6   4      211.68      233.23     13.31 o 
 -16   6   4     2131.78     2068.74     47.38 o 
 -14   6   4     5950.54     5906.26     98.83 o 
 -12   6   4     2000.70     1898.09     49.70 o 
 -10   6   4     2116.22     1927.96     38.22 o 
  -8   6   4     8214.06     8130.21     64.26 o 
  -6   6   4     4114.13     3991.50     41.89 o 
  -4   6   4     6055.82     5998.91    164.38 o 
  -2   6   4    18483.71    18731.57    553.55 o 
   0   6   4     7158.37     6602.00    190.37 o 
   2   6   4     1301.52     1276.03     44.32 o 
   4   6   4       20.16       42.55     16.94 o 
   6   6   4      223.43      197.52     19.39 o 
   8   6   4     1609.94     1556.86     24.16 o 
  10   6   4     4623.86     4799.05     78.17 o 
  12   6   4     6932.65     6875.06     42.53 o 
  14   6   4     2383.60     2437.66     21.98 o 
  16   6   4      881.94      823.00     18.35 o 
  18   6   4       95.05       91.68     18.38 o 
  20   6   4      255.56      235.53     22.55 o 
 -21   7   4      584.26      612.68     21.42 o 
 -19   7   4      455.51      457.10     17.63 o 
 -17   7   4     1211.51     1192.84     43.68 o 
 -15   7   4     3217.41     3143.23     41.45 o 
 -13   7   4     2220.11     2155.36     24.05 o 
 -11   7   4      881.82      898.52     21.80 o 
  -9   7   4      443.67      456.64     14.93 o 
  -7   7   4      225.82      269.62     14.44 o 
  -5   7   4     1567.15     1628.72     18.89 o 
  -3   7   4    12218.26    12121.20    119.90 o 
  -1   7   4    14318.03    14394.80    136.20 o 
   1   7   4    10584.46    10529.75    218.32 o 
   3   7   4     1675.40     1639.02     22.42 o 
   5   7   4       63.94       67.57     17.70 o 
   7   7   4     1019.32     1027.75     41.26 o 
   9   7   4     2027.05     2120.79     27.92 o 
  11   7   4     1751.05     1793.86     25.39 o 
  13   7   4      636.08      649.86     17.01 o 
  15   7   4       65.38       67.52     17.94 o 
  17   7   4       71.66       90.03     19.78 o 
  19   7   4      390.25      417.63     23.30 o 
 -20   8   4      483.62      539.55     22.32 o 
 -18   8   4      347.62      359.11     17.39 o 
 -16   8   4      373.27      331.56     17.29 o 
 -14   8   4      310.00      319.41     14.66 o 
 -12   8   4     5097.03     5214.34    131.01 o 
 -10   8   4     2459.49     2688.50     36.06 o 
  -8   8   4     2865.03     2929.08     19.66 o 
  -6   8   4     1524.17     1486.94     32.81 o 
  -4   8   4     8713.27     8512.98    367.12 o 
  -2   8   4     6806.40     6616.13     80.79 o 
   0   8   4     7768.56     7833.99     31.83 o 
   2   8   4      141.05      146.41     21.22 o 
   4   8   4     5899.89     5911.56    136.64 o 
   6   8   4        3.22       22.78     18.87 o 
   8   8   4     1104.98     1190.97     30.60 o 
  10   8   4     4298.62     4304.45    114.10 o 
  12   8   4     2430.39     2531.17     32.76 o 
  14   8   4      504.66      509.52     18.97 o 
  16   8   4      669.86      679.30     21.41 o 
  18   8   4      263.08      242.37     23.22 o 
 -19   9   4      743.73      746.45     21.41 o 
 -17   9   4      129.53      157.02     17.05 o 
 -15   9   4       76.87       83.94     14.89 o 
 -13   9   4       59.40       43.92     13.32 o 
 -11   9   4      445.24      494.88     15.67 o 
  -9   9   4     1433.92     1492.89     40.36 o 
  -7   9   4       78.44      127.73     15.74 o 
  -5   9   4       14.97       19.65     13.25 o 
  -3   9   4      405.55      377.78     35.23 o 
  -1   9   4      504.79      466.28     17.91 o 
   1   9   4     2795.24     2819.92     48.21 o 
   3   9   4     1947.86     1939.75     57.48 o 
   5   9   4        8.30       14.35     18.13 o 
   7   9   4     1953.46     1909.40     29.65 o 
   9   9   4       10.81        7.97     23.78 o 
  11   9   4      406.99      398.86     18.58 o 
  13   9   4      448.73      495.16     16.85 o 
  15   9   4      377.87      375.17     18.85 o 
  17   9   4       55.14       65.09     21.16 o 
 -18  10   4      123.81      122.98     19.31 o 
 -16  10   4        2.97        0.28     18.82 o 
 -14  10   4        3.37       10.96     18.02 o 
 -12  10   4       40.07       32.83     16.61 o 
 -10  10   4       45.61       61.59     14.29 o 
  -8  10   4       60.06      107.10     15.48 o 
  -6  10   4       47.96       78.85     14.94 o 
  -4  10   4      932.81      881.93     25.56 o 
  -2  10   4      352.68      370.80     18.89 o 
   0  10   4       80.27      111.94     18.65 o 
   2  10   4      454.21      450.49     17.77 o 
   4  10   4        4.89        8.72     15.62 o 
   6  10   4       79.54      111.21     20.76 o 
   8  10   4       14.30       32.43     16.27 o 
  10  10   4        5.46       19.45     19.56 o 
  12  10   4      113.23      110.06     15.45 o 
  14  10   4       61.96       95.39     20.58 o 
 -15  11   4       49.32       80.41     18.74 o 
 -13  11   4        9.12       23.62     16.45 o 
 -11  11   4       54.18       54.58     14.08 o 
  -9  11   4      643.22      617.73     18.14 o 
  -7  11   4      355.08      363.11     17.38 o 
  -5  11   4        3.64        9.75     17.16 o 
  -3  11   4      641.28      638.30     18.61 o 
  -1  11   4     2359.09     2230.96     24.76 o 
   1  11   4     1596.09     1516.98     34.69 o 
   3  11   4     2004.91     1823.01     69.38 o 
   5  11   4      916.66      876.01     27.83 o 
   7  11   4        3.66       28.90     20.06 o 
   9  11   4       79.42      105.14     21.11 o 
  11  11   4      667.56      699.87     18.03 o 
  13  11   4      169.76      158.54     20.79 o 
 -14  12   4      245.93      298.70     19.70 o 
 -12  12   4      438.91      499.04     20.25 o 
 -10  12   4      478.74      447.07     19.72 o 
  -8  12   4      181.79      153.03     18.61 o 
  -6  12   4      344.81      322.33     16.50 o 
  -4  12   4       45.67       40.57     24.15 o 
  -2  12   4      400.39      425.27     22.58 o 
   0  12   4     2429.96     2377.42     30.77 o 
   2  12   4     2267.60     2207.65     26.60 o 
   4  12   4      701.01      662.08     38.78 o 
   6  12   4      185.12      190.43     24.35 o 
   8  12   4      315.01      297.73     24.51 o 
  10  12   4      545.52      611.39     23.37 o 
 -11  13   4     1668.15     1687.28     23.95 o 
  -9  13   4     1067.92     1133.47     48.35 o 
  -7  13   4      866.53      882.83     19.70 o 
  -5  13   4      499.61      502.68     19.52 o 
  -3  13   4      831.52      854.62     24.85 o 
  -1  13   4      661.99      665.10     24.14 o 
   1  13   4     1546.70     1408.93     40.89 o 
   3  13   4      555.20      534.26     24.08 o 
   5  13   4      277.85      229.29     24.62 o 
   7  13   4      909.61      907.61     27.42 o 
  -4  14   4      375.84      376.22     21.36 o 
  -2  14   4      665.65      601.12     27.02 o 
   0  14   4     1184.52     1191.96     29.33 o 
   2  14   4      463.77      481.18     27.00 o 
 -25   1   5      495.37      517.65     20.74 o 
 -23   1   5      182.63      197.82     14.54 o 
 -21   1   5      472.07      460.95     12.00 o 
 -19   1   5     2102.52     2132.01     28.51 o 
 -17   1   5     2450.15     2432.98     29.04 o 
 -15   1   5      411.30      431.77     10.53 o 
 -13   1   5      332.22      381.63      9.38 o 
 -11   1   5      106.72      121.82      8.73 o 
  -9   1   5     2303.22     2201.68     26.65 o 
  -7   1   5     1810.34     1676.33     39.50 o 
  -5   1   5     1299.78     1292.86     13.88 o 
  -3   1   5       32.53       35.34     11.18 o 
  -1   1   5     2091.67     2188.97     24.25 o 
   1   1   5      142.51      114.84     21.43 o 
   7   1   5     6142.38     6547.97     69.18 o 
   9   1   5      278.85      291.30     17.20 o 
  11   1   5     1240.62     1295.51     40.22 o 
  13   1   5      577.62      617.55     18.45 o 
  15   1   5      420.08      477.23     18.49 o 
  17   1   5     1552.40     1564.24     24.31 o 
  19   1   5      848.73      787.92     23.38 o 
  21   1   5        0.25       15.04     22.15 o 
 -24   2   5      769.21      733.40     36.47 o 
 -22   2   5      895.99      898.23     26.33 o 
 -20   2   5      488.15      498.10     14.93 o 
 -18   2   5     1339.55     1386.45     25.15 o 
 -16   2   5     1600.45     1578.25     24.08 o 
 -14   2   5     1700.34     1702.95     13.03 o 
 -12   2   5        7.98       19.76      8.66 o 
 -10   2   5      705.08      640.03     11.55 o 
  -8   2   5    41244.70    42775.46    468.91 o 
  -6   2   5    35742.40    36816.42    573.10 o 
  -4   2   5      726.43      606.64     11.69 o 
  -2   2   5        8.29       32.24     10.92 o 
   0   2   5     7185.76     6811.41     55.27 o 
   2   2   5     2438.65     2291.59     35.67 o 
   6   2   5    25418.62    25655.36    115.89 o 
   8   2   5     6405.12     6593.71     40.72 o 
  10   2   5       69.66      103.23     13.18 o 
  12   2   5     1081.76     1150.82     31.84 o 
  14   2   5     1987.21     2053.18     31.70 o 
  16   2   5     2809.16     2845.67     52.10 o 
  18   2   5     2272.27     2254.39     42.44 o 
  20   2   5      557.00      519.01     23.89 o 
 -23   3   5      369.39      343.33     17.09 o 
 -21   3   5     1832.17     1790.92     19.62 o 
 -19   3   5     1468.38     1414.22     16.31 o 
 -17   3   5     2406.52     2444.41     21.28 o 
 -15   3   5     2253.35     2278.35     20.75 o 
 -13   3   5     4024.59     3887.20     18.11 o 
 -11   3   5      676.07      628.35     11.85 o 
  -9   3   5    11441.79    11010.53     85.63 o 
  -7   3   5    31065.12    30815.01    148.07 o 
  -5   3   5    25903.62    25502.41    545.39 o 
  -3   3   5      625.33      525.14     27.99 o 
  -1   3   5    13011.51    12714.38     84.53 o 
   1   3   5    24659.03    23225.52     82.98 o 
   3   3   5    13026.13    12927.07    162.31 o 
   5   3   5    12878.01    13336.73    196.11 o 
   7   3   5    13501.24    13676.43    438.67 o 
   9   3   5     2110.81     2229.12     55.74 o 
  11   3   5      112.83      151.83     15.00 o 
  13   3   5      580.79      592.22     17.86 o 
  15   3   5     1161.15     1219.77     18.47 o 
  17   3   5     2023.37     2042.35     22.50 o 
  19   3   5      978.79      939.45     23.40 o 
  21   3   5      499.01      502.47     27.91 o 
 -24   4   5      332.57      346.60     30.16 o 
 -22   4   5      608.88      616.05     23.26 o 
 -20   4   5     2682.23     2591.99     39.76 o 
 -18   4   5     4975.54     4866.22     96.11 o 
 -16   4   5     2763.01     2726.81     61.91 o 
 -14   4   5     2090.88     2173.96     27.86 o 
 -12   4   5     7420.75     7580.95     94.64 o 
 -10   4   5    19358.15    19569.63    473.28 o 
  -8   4   5    23443.86    23861.18    604.45 o 
  -6   4   5    33048.02    34574.95    255.75 o 
  -4   4   5    38869.52    38907.66    774.05 o 
  -2   4   5     5518.92     5382.82     31.70 o 
   0   4   5    12357.59    12277.62    319.55 o 
   2   4   5    34685.24    35813.43     93.13 o 
   6   4   5     2661.37     2612.44     33.51 o 
   8   4   5     3863.59     3779.56     37.00 o 
  10   4   5     5258.49     5452.08    124.11 o 
  12   4   5     3545.24     3764.47     22.16 o 
  14   4   5     1903.45     1964.83     43.69 o 
  16   4   5     1771.42     1745.52     23.47 o 
  18   4   5      830.83      808.96     23.55 o 
  20   4   5      803.75      841.53     26.44 o 
 -23   5   5      273.88      269.57     20.88 o 
 -21   5   5      627.23      628.49     17.07 o 
 -19   5   5      931.83      921.43     15.90 o 
 -17   5   5     4472.33     4448.28     76.14 o 
 -15   5   5      378.78      375.91     12.22 o 
 -13   5   5     1263.19     1286.64     27.73 o 
 -11   5   5     5252.69     5403.25     41.11 o 
  -9   5   5    19251.91    19490.26    231.19 o 
  -7   5   5     2433.79     2669.15     77.58 o 
  -5   5   5     6515.57     6781.03     40.99 o 
  -3   5   5     4673.65     4700.06    118.88 o 
  -1   5   5     7474.95     7584.76     31.88 o 
   1   5   5     1179.88     1046.51     21.80 o 
   3   5   5     5672.82     5554.87    106.64 o 
   5   5   5      640.96      650.43     40.31 o 
   7   5   5      433.97      374.14     20.36 o 
   9   5   5     4754.42     4666.24    111.57 o 
  11   5   5     3740.93     3797.09     70.07 o 
  13   5   5     4117.13     4253.72     65.80 o 
  15   5   5     1351.72     1346.96     18.00 o 
  17   5   5      593.14      596.14     19.53 o 
  19   5   5      144.17      164.07     25.88 o 
 -22   6   5      432.07      438.73     20.92 o 
 -20   6   5      566.27      581.82     21.99 o 
 -18   6   5       54.41       33.59     21.70 o 
 -16   6   5     1354.04     1270.73     15.97 o 
 -14   6   5      920.67      843.35     16.04 o 
 -12   6   5      786.56      853.54     15.35 o 
 -10   6   5      736.60      786.28     18.09 o 
  -8   6   5      699.04      724.64     15.31 o 
  -6   6   5      374.65      405.36     14.18 o 
  -4   6   5     2555.56     2588.79     20.34 o 
  -2   6   5      718.18      761.03     16.53 o 
   0   6   5     2622.23     2664.19     25.31 o 
   2   6   5       76.79       87.50     22.79 o 
   4   6   5      295.89      331.86     36.57 o 
   6   6   5       96.54      105.16     20.82 o 
   8   6   5     3434.32     3488.93     35.40 o 
  10   6   5     1893.22     1902.97     22.99 o 
  12   6   5     1673.46     1683.24     23.80 o 
  14   6   5      115.89      110.94     17.24 o 
  16   6   5      192.03      203.09     18.73 o 
  18   6   5        0.21       25.73     19.82 o 
 -21   7   5       73.96      110.08     20.70 o 
 -19   7   5        2.19       30.82     15.44 o 
 -17   7   5       26.09       53.16     16.00 o 
 -15   7   5       24.28       34.37     14.95 o 
 -13   7   5     1311.01     1244.14     17.36 o 
 -11   7   5       43.34       50.37     13.94 o 
  -9   7   5      464.97      470.93     13.79 o 
  -7   7   5      651.52      625.35     16.61 o 
  -5   7   5      388.16      306.36     14.46 o 
  -3   7   5      223.34      209.74     25.93 o 
  -1   7   5      422.05      398.38     19.60 o 
   1   7   5       56.34       38.82     17.56 o 
   3   7   5      248.74      259.50     16.04 o 
   5   7   5        8.81       13.59     18.90 o 
   7   7   5      702.03      742.95     31.52 o 
   9   7   5      466.90      473.95     40.46 o 
  11   7   5       15.96       22.15     16.04 o 
  13   7   5        0.29       15.70     17.13 o 
  15   7   5        0.01       10.43     18.07 o 
  17   7   5        0.80        0.76     17.79 o 
  19   7   5       13.68       40.27     20.72 o 
 -20   8   5      196.25      227.44     20.28 o 
 -18   8   5      529.78      565.77     19.39 o 
 -16   8   5      615.84      595.76     15.49 o 
 -14   8   5       98.41      131.05     12.27 o 
 -12   8   5      106.23      143.20     13.45 o 
 -10   8   5      802.04      765.96     14.95 o 
  -8   8   5       93.98       85.87     14.75 o 
  -6   8   5      503.88      471.88     13.63 o 
  -4   8   5      342.16      338.40     16.61 o 
  -2   8   5       80.24       78.27     18.57 o 
   0   8   5        6.21        2.28     14.73 o 
   2   8   5     2421.80     2529.35     51.03 o 
   4   8   5       16.43       39.99     18.35 o 
   6   8   5      103.30      124.91     14.56 o 
   8   8   5        2.79       25.90     18.08 o 
  10   8   5     1452.31     1493.47     25.90 o 
  12   8   5      104.56      115.59     18.80 o 
  14   8   5      102.06      149.61     18.83 o 
  16   8   5       34.61       51.90     17.61 o 
  18   8   5      289.74      304.28     23.53 o 
 -19   9   5      531.37      503.82     21.77 o 
 -17   9   5      586.85      555.31     19.62 o 
 -15   9   5      537.38      599.40     18.69 o 
 -13   9   5     1291.82     1251.31     46.79 o 
 -11   9   5     2445.63     2485.62     30.74 o 
  -9   9   5     2164.08     2059.13     40.24 o 
  -7   9   5     2286.15     2236.60     80.53 o 
  -5   9   5     1237.70     1250.68     30.60 o 
  -3   9   5      297.86      260.98     17.39 o 
  -1   9   5       85.21       97.89     14.73 o 
   1   9   5     1180.05     1228.37     21.43 o 
   3   9   5     2407.02     2538.30     52.50 o 
   5   9   5      157.85      149.00     19.78 o 
   7   9   5      346.54      400.85     18.99 o 
   9   9   5     2951.90     2935.83     38.27 o 
  11   9   5     1547.03     1525.83    119.62 o 
  13   9   5     1300.64     1279.40     31.23 o 
  15   9   5     1341.39     1372.25     28.82 o 
 -18  10   5      878.26      908.57     38.67 o 
 -16  10   5      974.20      989.91     31.79 o 
 -14  10   5     1263.94     1219.29     17.33 o 
 -12  10   5      615.01      626.45     19.28 o 
 -10  10   5     2371.77     2277.12     42.85 o 
  -8  10   5     1605.14     1684.59     26.45 o 
  -6  10   5     2539.31     2489.69     38.50 o 
  -4  10   5      121.61      141.74     18.29 o 
  -2  10   5     1187.57     1143.42     40.20 o 
   0  10   5     1647.00     1610.75     23.48 o 
   2  10   5     5141.64     4882.24     27.11 o 
   4  10   5     1257.37     1209.90     23.94 o 
   6  10   5     5255.37     4987.91    133.70 o 
   8  10   5      689.41      664.74     21.62 o 
  10  10   5      273.91      298.59     22.15 o 
  12  10   5      174.31      165.15     19.64 o 
  14  10   5     1235.99     1211.91     21.07 o 
 -15  11   5      506.54      497.66     20.95 o 
 -13  11   5      516.81      447.19     18.75 o 
 -11  11   5      572.94      613.01     15.71 o 
  -9  11   5      772.56      777.13     16.44 o 
  -7  11   5     1772.36     1704.42     27.35 o 
  -5  11   5     1045.63     1004.40     37.33 o 
  -3  11   5     1401.16     1425.42     82.44 o 
  -1  11   5      756.19      763.40     21.52 o 
   1  11   5      520.29      476.00     20.84 o 
   3  11   5     1573.40     1481.69     36.54 o 
   5  11   5     2982.31     2957.48     57.89 o 
   7  11   5      821.68      855.15     19.58 o 
   9  11   5       53.48       38.63     18.68 o 
  11  11   5       15.49       17.73     19.73 o 
  13  11   5      243.20      213.23     19.93 o 
 -14  12   5      383.86      398.52     22.19 o 
 -12  12   5      679.84      790.41     21.00 o 
 -10  12   5      461.82      502.74     19.83 o 
  -8  12   5      224.52      230.63     18.45 o 
  -6  12   5      595.86      595.41     19.68 o 
  -4  12   5     1423.78     1328.01     43.16 o 
  -2  12   5     1461.48     1494.24     53.80 o 
   0  12   5      582.91      535.12     22.78 o 
   2  12   5      388.62      425.70     24.35 o 
   4  12   5     1622.40     1587.63     33.40 o 
   6  12   5     1327.84     1380.02     28.35 o 
   8  12   5      324.63      325.55     26.33 o 
  10  12   5       33.75       26.52     24.72 o 
  -9  13   5        3.71       13.64     18.44 o 
  -7  13   5       87.83      134.70     19.09 o 
  -5  13   5       37.10       54.44     18.07 o 
  -3  13   5      199.63      197.16     22.67 o 
  -1  13   5      107.97      125.51     19.42 o 
   1  13   5      399.89      443.60     23.31 o 
   3  13   5      198.38      225.87     24.09 o 
   5  13   5      226.22      223.58     22.51 o 
   7  13   5      194.44      196.76     27.00 o 
  -4  14   5       75.33       84.88     22.02 o 
  -2  14   5       11.81       40.34     26.61 o 
   0  14   5       89.23       55.68     26.12 o 
 -24   0   6        2.20       -1.45     22.87 o 
 -22   0   6      370.65      377.02     22.27 o 
 -20   0   6     4722.38     4662.22     89.73 o 
 -18   0   6     5608.87     5574.90     64.40 o 
 -16   0   6     5451.59     5415.04     80.97 o 
 -14   0   6     1280.07     1152.26     16.63 o 
 -12   0   6     4191.20     4298.76     47.57 o 
 -10   0   6    12941.06    13387.67     94.89 o 
  -8   0   6     4091.96     3703.52     46.33 o 
  -6   0   6    40029.79    41412.24    619.39 o 
  -4   0   6       36.10       22.54     15.05 o 
  -2   0   6    16283.67    16084.27    239.24 o 
   0   0   6     2773.02     2617.82     45.53 o 
   6   0   6    54053.37    51889.36    137.16 o 
   8   0   6     5715.25     5993.46     48.64 o 
  10   0   6    16610.60    16343.15     70.31 o 
  12   0   6      999.49     1043.82     26.68 o 
  14   0   6     5007.21     4960.93     41.49 o 
  16   0   6     2754.78     2694.99     37.86 o 
  18   0   6     3646.91     3518.38     43.45 o 
  20   0   6      291.25      282.25     36.03 o 
 -25   1   6       73.17       74.04     17.51 o 
 -23   1   6      425.81      457.23     15.71 o 
 -21   1   6      166.45      188.67     11.92 o 
 -19   1   6     1122.75     1149.90     11.62 o 
 -17   1   6      748.07      737.28     16.29 o 
 -15   1   6     1960.24     1901.26     13.72 o 
 -13   1   6      511.61      564.86     11.12 o 
 -11   1   6      307.13      241.15     10.42 o 
  -9   1   6    19596.65    20913.32    125.05 o 
  -7   1   6    18620.86    18404.90    117.87 o 
  -5   1   6       96.61       98.90     11.09 o 
  -3   1   6     6934.43     6620.82     43.26 o 
  -1   1   6     4156.63     4014.17     52.22 o 
   1   1   6     1171.96      898.75     24.34 o 
   3   1   6     6537.05     6408.26    161.76 o 
   5   1   6     3362.08     4172.34     53.36 o 
   7   1   6     1691.28     1512.95     22.07 o 
   9   1   6     6405.97     6440.12     79.30 o 
  11   1   6     2473.74     2540.29     55.61 o 
  13   1   6     4171.50     4268.14     28.40 o 
  15   1   6     2903.63     2849.87     52.07 o 
  17   1   6     2174.72     2200.36     26.46 o 
  19   1   6     1527.59     1506.75     24.63 o 
  21   1   6      537.81      498.63     47.75 o 
 -24   2   6      312.56      333.09     17.76 o 
 -22   2   6      234.04      252.95     15.93 o 
 -20   2   6      145.52      144.45     10.42 o 
 -18   2   6      246.51      266.45     11.53 o 
 -16   2   6     1170.12     1171.40     12.02 o 
 -14   2   6     2651.20     2629.37     41.72 o 
 -12   2   6     3002.99     2673.76     39.97 o 
 -10   2   6       11.12       85.42     11.61 o 
  -8   2   6     2813.72     3627.45     17.76 o 
  -6   2   6      932.98     1108.20     20.39 o 
  -4   2   6     1253.52     1151.27     17.38 o 
  -2   2   6    25726.68    25127.46    453.08 o 
   0   2   6     9938.25     9807.62     40.65 o 
   2   2   6      142.83      118.60     25.83 o 
   4   2   6      261.05      493.13     37.99 o 
   6   2   6     4198.87     4196.32     54.40 o 
   8   2   6      700.41      697.73     17.15 o 
  10   2   6     5504.37     5624.82    172.77 o 
  12   2   6     1655.22     1705.30     25.24 o 
  14   2   6      512.32      548.63     19.29 o 
  16   2   6       70.41       65.66     21.15 o 
  18   2   6      935.27      928.66     24.26 o 
  20   2   6      446.06      485.84     35.59 o 
 -23   3   6       50.60       51.83     18.31 o 
 -21   3   6       11.04       20.85     18.86 o 
 -19   3   6       15.38       34.79     11.73 o 
 -17   3   6      308.04      308.70     11.26 o 
 -15   3   6     1057.92     1039.85     12.46 o 
 -13   3   6       58.48       54.51     10.34 o 
 -11   3   6     1706.48     1613.45     17.90 o 
  -9   3   6    10804.90    11277.63    137.96 o 
  -7   3   6     7794.13     9075.84    115.54 o 
  -5   3   6      133.90      115.03     11.46 o 
  -3   3   6    16756.03    17142.79    443.77 o 
  -1   3   6     1588.78     1702.00     25.56 o 
   1   3   6    13058.40    13630.93     63.91 o 
   3   3   6     1295.60     1231.29     30.20 o 
   5   3   6        6.77       30.35     22.54 o 
   7   3   6      278.55      257.31     22.40 o 
   9   3   6     2916.94     2839.09     57.79 o 
  11   3   6     1437.30     1464.97     38.24 o 
  13   3   6       58.89       54.83     17.98 o 
  15   3   6      144.11      159.38     19.90 o 
  17   3   6       67.49       77.08     22.03 o 
  19   3   6      166.68      190.14     24.42 o 
  21   3   6       85.22       90.25     28.10 o 
 -24   4   6       41.80       38.17     21.57 o 
 -22   4   6       97.41       95.97     15.48 o 
 -20   4   6      617.82      600.21     18.49 o 
 -18   4   6       13.77       22.88     15.56 o 
 -16   4   6     2874.39     2817.77     34.06 o 
 -14   4   6     1780.76     1727.95     34.82 o 
 -12   4   6      472.27      524.16     15.18 o 
 -10   4   6     5780.97     5866.55    174.47 o 
  -8   4   6    15259.12    14776.66    362.96 o 
  -6   4   6      571.83      580.73     15.01 o 
  -4   4   6     2939.62     3284.74     67.41 o 
  -2   4   6     5274.99     5935.27     44.86 o 
   0   4   6      808.36      725.32     24.87 o 
   2   4   6     3794.77     4099.92     36.42 o 
   4   4   6     3626.06     3587.04     68.00 o 
   6   4   6       75.71      139.22     23.74 o 
   8   4   6      101.43      120.27     21.31 o 
  10   4   6      701.03      733.78     18.34 o 
  12   4   6      103.83      106.09     15.94 o 
  14   4   6      272.29      282.23     16.90 o 
  16   4   6      184.56      209.72     22.12 o 
  18   4   6       78.81      110.05     23.98 o 
  20   4   6      189.08      235.08     28.05 o 
 -23   5   6      389.47      349.82     20.34 o 
 -21   5   6      124.35      124.33     20.05 o 
 -19   5   6     2163.36     1999.22     43.84 o 
 -17   5   6     1497.96     1527.02     18.33 o 
 -15   5   6      544.56      497.80     12.26 o 
 -13   5   6     3690.67     3638.18     19.23 o 
 -11   5   6     1652.30     1713.08     16.29 o 
  -9   5   6     6436.08     6456.57     97.36 o 
  -7   5   6     1639.22     1791.08     52.12 o 
  -5   5   6     2695.64     2562.27     57.65 o 
  -3   5   6     6499.34     6553.24    217.48 o 
  -1   5   6     8363.22     8164.72    259.82 o 
   1   5   6      172.89      247.89     19.05 o 
   3   5   6     9011.90     9027.28    184.24 o 
   5   5   6     2613.40     2718.90     24.35 o 
   7   5   6     3402.40     3508.60     37.35 o 
   9   5   6     3479.79     3449.27     57.71 o 
  11   5   6     1737.62     1806.68     23.53 o 
  13   5   6     1053.24     1043.87     19.07 o 
  15   5   6        1.22       -9.02     18.74 o 
  17   5   6      799.93      781.27     21.96 o 
  19   5   6      596.52      603.94     26.87 o 
 -22   6   6      622.45      574.74     23.61 o 
 -20   6   6      320.49      337.61     17.90 o 
 -18   6   6       61.95      103.97     18.11 o 
 -16   6   6     1477.60     1545.88     15.45 o 
 -14   6   6     2150.79     2364.50     46.26 o 
 -12   6   6     3062.77     3020.56     45.97 o 
 -10   6   6      954.75      965.83     26.63 o 
  -8   6   6     2043.03     1969.78     39.84 o 
  -6   6   6    10122.26     9518.43    121.94 o 
  -4   6   6    10343.24    10787.39    184.38 o 
  -2   6   6     4383.20     4219.41     72.96 o 
   0   6   6    18195.95    17369.30    466.87 o 
   2   6   6     4403.65     4239.16     27.34 o 
   4   6   6      805.46      829.03     21.18 o 
   6   6   6     1740.04     1755.38     28.64 o 
   8   6   6    14245.34    14731.66     64.23 o 
  10   6   6     6974.31     7054.61     40.35 o 
  12   6   6      967.54      981.08     19.67 o 
  14   6   6      581.33      570.70     19.92 o 
  16   6   6      477.32      444.44     17.47 o 
  18   6   6      201.24      184.23     24.72 o 
 -21   7   6      815.56      818.02     22.19 o 
 -19   7   6      369.08      382.60     20.31 o 
 -17   7   6      434.58      489.15     17.29 o 
 -15   7   6      938.80      967.08     18.40 o 
 -13   7   6     5478.30     5622.12    155.69 o 
 -11   7   6     1859.84     1719.05     48.11 o 
  -9   7   6      407.24      354.09     26.30 o 
  -7   7   6      129.32      121.70     11.31 o 
  -5   7   6     2060.44     2181.53     46.96 o 
  -3   7   6     4821.19     5055.04     23.25 o 
  -1   7   6    12859.18    13458.16    108.57 o 
   1   7   6     9971.37     9882.84     98.00 o 
   3   7   6      122.36      132.57     17.69 o 
   5   7   6     2208.87     2209.84     25.35 o 
   7   7   6     7587.54     7562.88     33.62 o 
   9   7   6     7829.55     8021.83    196.17 o 
  11   7   6     2052.16     2014.60     39.82 o 
  13   7   6      218.89      233.35     18.22 o 
  15   7   6       26.47       25.28     19.94 o 
  17   7   6        9.89        7.72     21.09 o 
 -20   8   6      227.82      262.65     20.55 o 
 -18   8   6      409.71      406.25     16.98 o 
 -16   8   6      376.81      353.98     16.86 o 
 -14   8   6      471.81      515.75     30.43 o 
 -12   8   6     2785.18     3075.46     39.39 o 
 -10   8   6     3960.06     3964.50     77.66 o 
  -8   8   6     2879.24     2711.84     70.53 o 
  -6   8   6      259.91      307.18     12.45 o 
  -4   8   6     7829.18     8056.52     64.54 o 
  -2   8   6     5037.48     5081.01     66.68 o 
   0   8   6     1147.55     1182.22     30.72 o 
   2   8   6      499.75      522.06     20.42 o 
   4   8   6     2971.01     2993.88     26.89 o 
   6   8   6      258.08      258.09     16.18 o 
   8   8   6     5444.94     5630.40     72.84 o 
  10   8   6     1439.95     1322.92    142.61 o 
  12   8   6     3297.66     3405.75     58.82 o 
  14   8   6      477.18      498.98     21.62 o 
  16   8   6      266.77      281.61     22.03 o 
 -19   9   6      145.62      154.69     21.22 o 
 -17   9   6      301.01      294.57     16.53 o 
 -15   9   6      315.86      335.73     17.87 o 
 -13   9   6        7.54       27.51     15.60 o 
 -11   9   6      658.05      655.85     15.48 o 
  -9   9   6      790.33      816.56     18.03 o 
  -7   9   6     1924.16     1778.73     54.87 o 
  -5   9   6       46.07       72.04     14.37 o 
  -3   9   6       36.77       38.87     17.29 o 
  -1   9   6      173.98      188.59     18.81 o 
   1   9   6      366.11      376.12     24.77 o 
   3   9   6      288.66      261.74     19.35 o 
   5   9   6     5044.48     4870.54     89.01 o 
   7   9   6       54.86       63.56     19.41 o 
   9   9   6        1.36       -1.42     20.80 o 
  11   9   6      600.27      589.06     18.82 o 
  13   9   6      274.06      289.91     20.27 o 
  15   9   6      534.05      585.33     25.11 o 
 -18  10   6       11.11       27.62     20.25 o 
 -16  10   6       49.82       79.00     19.20 o 
 -14  10   6        4.82       14.63     15.63 o 
 -12  10   6      169.71      156.52     13.33 o 
 -10  10   6        1.39        9.01     14.42 o 
  -8  10   6     1207.71     1176.71     16.54 o 
  -6  10   6      287.67      325.73     16.08 o 
  -4  10   6      181.95      203.61     15.57 o 
  -2  10   6     1077.36     1019.12     37.03 o 
   0  10   6      770.48      756.72     34.69 o 
   2  10   6      304.00      315.11     17.27 o 
   4  10   6      926.29      887.87     22.38 o 
   6  10   6        0.09       -6.68     31.84 o 
   8  10   6        3.49        4.74     17.65 o 
  10  10   6      342.74      350.77     24.78 o 
  12  10   6       10.35       17.73     20.88 o 
  14  10   6      226.60      250.26     22.87 o 
 -15  11   6      583.53      584.63     19.42 o 
 -13  11   6      176.42      193.72     20.47 o 
 -11  11   6      134.99      127.85     17.50 o 
  -9  11   6      234.99      215.85     17.01 o 
  -7  11   6       23.43       32.93     13.54 o 
  -5  11   6       68.84       89.93     16.63 o 
  -3  11   6      371.89      360.70     21.06 o 
  -1  11   6      733.83      736.36     22.16 o 
   1  11   6      533.70      525.90     21.92 o 
   3  11   6       75.74       63.73     19.84 o 
   5  11   6       15.63       22.73     20.32 o 
   7  11   6      242.67      207.45     23.29 o 
   9  11   6      486.90      491.25     27.35 o 
  11  11   6      170.64      164.58     18.22 o 
 -14  12   6      671.16      719.09     20.13 o 
 -12  12   6      345.41      343.94     21.49 o 
 -10  12   6      518.75      542.70     24.36 o 
  -8  12   6      300.41      279.24     18.79 o 
  -6  12   6      479.40      484.74     18.56 o 
  -4  12   6       36.06       51.31     18.32 o 
  -2  12   6      650.43      695.07     20.52 o 
   0  12   6      386.01      346.26     20.06 o 
   2  12   6      605.09      667.93     26.85 o 
   4  12   6      194.24      223.22     22.72 o 
   6  12   6      168.88      188.42     25.94 o 
   8  12   6      263.41      269.53     27.57 o 
  10  12   6      234.14      205.16     27.78 o 
  -9  13   6     1581.90     1647.94     41.44 o 
  -7  13   6     1046.75     1114.30     35.09 o 
  -5  13   6     1671.75     1693.53     59.41 o 
  -3  13   6      919.44      967.36     25.95 o 
  -1  13   6      863.66      832.79     26.56 o 
   1  13   6      908.49      839.57     25.74 o 
   3  13   6      685.95      640.69     27.56 o 
   5  13   6      720.40      694.73     24.24 o 
  -2  14   6      933.07      835.52     62.94 o 
 -25   1   7       53.55       38.49     16.20 o 
 -23   1   7      298.44      296.71     16.33 o 
 -21   1   7      264.87      263.67     13.94 o 
 -19   1   7     1790.73     1823.81     28.28 o 
 -17   1   7     5250.21     5354.29     62.65 o 
 -15   1   7     1331.37     1379.56     20.53 o 
 -13   1   7     1038.46      973.41     11.58 o 
 -11   1   7     6103.00     6441.85     46.76 o 
  -9   1   7    12425.36    12205.97    119.27 o 
  -7   1   7     4701.64     4838.01     29.09 o 
  -5   1   7     1359.78     1164.73     20.29 o 
  -3   1   7    19909.14    19821.11    494.84 o 
  -1   1   7     1373.08     1572.70     17.74 o 
   1   1   7     1004.88     1105.14     25.12 o 
   3   1   7     9055.71     9842.96    213.47 o 
   7   1   7      155.87      167.90     16.70 o 
   9   1   7       75.96       96.64     17.11 o 
  11   1   7        4.38        8.79     17.37 o 
  13   1   7       65.97       78.60     19.15 o 
  15   1   7      553.07      612.22     21.30 o 
  17   1   7      730.22      747.14     29.48 o 
  19   1   7      125.96      135.70     22.44 o 
  21   1   7        8.53       -2.54     28.20 o 
 -24   2   7      375.76      373.49     15.27 o 
 -22   2   7     1153.61     1108.30     22.09 o 
 -20   2   7     2378.67     2483.41     16.97 o 
 -18   2   7     2109.44     2135.79     32.66 o 
 -16   2   7     1207.85     1259.91     13.42 o 
 -14   2   7      955.25     1020.87     12.52 o 
 -12   2   7      695.91      683.91     12.03 o 
 -10   2   7    11534.40    11791.03    132.92 o 
  -8   2   7    17299.63    17563.89    184.80 o 
  -6   2   7    14786.92    15085.18     93.07 o 
  -4   2   7    13268.48    13000.97    243.17 o 
  -2   2   7     1208.67     1172.02     20.55 o 
   0   2   7       62.39       44.53     12.46 o 
   2   2   7     8803.10     8329.59     51.52 o 
   4   2   7     6872.97     6783.01    283.30 o 
   6   2   7     2467.66     2177.02     44.78 o 
   8   2   7     4262.25     4410.49     41.92 o 
  10   2   7      465.31      457.61     19.17 o 
  12   2   7      145.74      167.99     18.20 o 
  14   2   7      999.36      994.49     21.57 o 
  16   2   7     3007.04     3176.05     28.36 o 
  18   2   7      840.87      819.84     25.96 o 
  20   2   7       71.42       71.73     26.30 o 
 -25   3   7      285.95      261.96     16.56 o 
 -23   3   7      552.68      544.91     20.90 o 
 -21   3   7     3333.12     3326.83     19.84 o 
 -19   3   7     2806.57     2768.35     16.11 o 
 -17   3   7     2798.76     2857.31     35.46 o 
 -15   3   7      955.33     1064.66     16.85 o 
 -13   3   7     5910.32     5994.40     89.55 o 
 -11   3   7     1127.46     1149.14     11.63 o 
  -9   3   7     2888.06     2618.99     36.30 o 
  -7   3   7     1434.81     1318.75     18.93 o 
  -5   3   7    10172.12     9592.16    155.98 o 
  -3   3   7      697.43      817.62     14.00 o 
  -1   3   7     7588.25     7144.02     77.01 o 
   1   3   7     5944.25     5949.83     41.55 o 
   3   3   7    15779.07    15877.97     65.70 o 
   5   3   7     2232.90     2283.23     77.22 o 
   7   3   7    11016.85    10608.39     85.75 o 
   9   3   7     4351.66     4446.07     59.04 o 
  11   3   7     1529.96     1575.04     29.28 o 
  13   3   7      225.79      259.13     19.73 o 
  15   3   7     2363.26     2425.28     80.79 o 
  17   3   7      759.03      783.83     23.94 o 
  19   3   7      308.90      262.60     26.51 o 
 -24   4   7      638.03      615.19     18.56 o 
 -22   4   7      573.40      587.88     21.88 o 
 -20   4   7     2615.71     2543.87     19.98 o 
 -18   4   7     4581.17     4325.03     41.08 o 
 -16   4   7     4723.14     4659.75     67.32 o 
 -14   4   7     2551.18     2413.10     20.30 o 
 -12   4   7     5139.30     5297.33     39.16 o 
 -10   4   7     6825.93     6918.75     79.85 o 
  -8   4   7     4977.83     4953.95    148.34 o 
  -6   4   7     5069.57     5438.75     78.45 o 
  -4   4   7     7873.02     7895.35    195.84 o 
  -2   4   7    14124.73    13555.30    133.80 o 
   0   4   7    11026.95    11063.17    282.91 o 
   2   4   7     4403.10     4122.38     37.23 o 
   4   4   7     8002.61     7940.20     46.97 o 
   6   4   7    11631.76    12449.95    127.47 o 
   8   4   7     4232.04     4462.10     63.28 o 
  10   4   7     2308.35     2435.27     24.00 o 
  12   4   7     2859.84     2892.54     44.98 o 
  14   4   7     2641.02     2558.86     42.44 o 
  16   4   7      901.10      911.16     23.34 o 
  18   4   7      774.72      763.12     32.01 o 
  20   4   7      420.64      383.84     28.45 o 
 -23   5   7      378.44      354.72     18.46 o 
 -21   5   7       60.32       35.52     19.12 o 
 -19   5   7      762.60      782.68     15.76 o 
 -17   5   7      812.02      804.29     25.86 o 
 -15   5   7     4425.72     4522.88     80.20 o 
 -13   5   7     3609.87     3624.65     47.43 o 
 -11   5   7     1974.90     1992.66     38.93 o 
  -9   5   7     3516.83     3454.60     54.22 o 
  -7   5   7     7200.67     7052.11    193.91 o 
  -5   5   7     4699.86     4629.05     89.28 o 
  -3   5   7     5442.53     5613.61     40.20 o 
  -1   5   7     6789.82     6626.31    148.70 o 
   1   5   7      797.09      725.56     18.22 o 
   3   5   7       91.93       67.35     15.27 o 
   5   5   7      479.59      459.86     22.13 o 
   7   5   7      723.39      745.96     41.90 o 
   9   5   7       19.15       25.61     24.60 o 
  11   5   7     1421.48     1424.87     28.20 o 
  13   5   7     1591.44     1564.57     31.93 o 
  15   5   7      235.60      242.42     23.55 o 
  17   5   7      395.88      428.82     24.47 o 
  19   5   7      431.17      443.41     27.96 o 
 -22   6   7      211.64      193.36     18.62 o 
 -20   6   7       12.09       39.61     22.10 o 
 -18   6   7       24.27       32.80     14.10 o 
 -16   6   7      547.44      559.65     16.59 o 
 -14   6   7     1885.55     1787.83     15.54 o 
 -12   6   7     3441.84     3403.02     56.11 o 
 -10   6   7     1116.65     1082.41     19.68 o 
  -8   6   7      919.56      970.89     12.75 o 
  -6   6   7     1736.83     1640.11     17.07 o 
  -4   6   7      842.64      930.99     15.34 o 
  -2   6   7     1833.83     1715.14     22.45 o 
   0   6   7     4150.04     4276.60     67.72 o 
   2   6   7        0.78       11.91     14.59 o 
   4   6   7       56.68       76.84     19.30 o 
   6   6   7       24.57       44.07     20.46 o 
   8   6   7        6.73       13.13     26.65 o 
  10   6   7       37.84       47.82     25.32 o 
  12   6   7        4.94        7.46     15.04 o 
  14   6   7       81.19      103.49     16.53 o 
  16   6   7       73.52       46.57     24.93 o 
  18   6   7        8.19        4.94     26.14 o 
 -21   7   7        0.01       26.53     16.89 o 
 -19   7   7       74.44      106.07     20.62 o 
 -17   7   7       20.54       17.83     14.29 o 
 -15   7   7        2.87       30.20     16.18 o 
 -13   7   7      594.09      685.09     20.74 o 
 -11   7   7       58.74       86.17     11.13 o 
  -9   7   7      226.66      226.91     12.52 o 
  -7   7   7      160.10      171.86     13.01 o 
  -5   7   7      418.82      419.15     13.15 o 
  -3   7   7      152.13      165.16     20.08 o 
  -1   7   7       37.84       45.91     18.95 o 
   1   7   7      232.98      246.35     19.41 o 
   3   7   7      643.20      643.19     21.70 o 
   5   7   7      230.09      225.77     20.31 o 
   7   7   7       99.21      112.17     19.67 o 
   9   7   7      229.02      210.71     23.47 o 
  11   7   7       72.54       98.49     19.25 o 
  13   7   7      400.61      394.81     26.04 o 
  15   7   7      230.12      220.20     21.00 o 
  17   7   7       40.83       29.08     28.04 o 
 -20   8   7      194.35      203.69     17.77 o 
 -18   8   7       87.34       79.12     17.83 o 
 -16   8   7      369.49      350.56     15.28 o 
 -14   8   7      505.96      502.79     15.19 o 
 -12   8   7      916.37      901.25     16.84 o 
 -10   8   7       88.21      121.07     26.86 o 
  -8   8   7      141.19      175.56     19.89 o 
  -6   8   7        0.55        0.39     11.92 o 
  -4   8   7      574.88      600.94     14.91 o 
  -2   8   7     2827.95     2864.91     25.59 o 
   0   8   7     2913.76     2767.51     54.52 o 
   2   8   7        8.66       39.05     17.29 o 
   4   8   7        6.87       -3.22     15.15 o 
   6   8   7      150.27      161.18     19.45 o 
   8   8   7      199.62      202.17     20.23 o 
  10   8   7      755.89      767.35     24.90 o 
  12   8   7      509.30      466.84     33.43 o 
  14   8   7      152.75      157.02     21.97 o 
  16   8   7        4.71       23.85     24.75 o 
 -19   9   7      419.50      470.28     62.20 o 
 -17   9   7      191.61      196.11     35.49 o 
 -15   9   7      252.35      278.20     15.36 o 
 -13   9   7     1344.69     1281.84     17.19 o 
 -11   9   7     1480.64     1514.96     57.11 o 
  -9   9   7     2786.20     2728.61    102.86 o 
  -7   9   7     2694.09     2937.49     75.56 o 
  -5   9   7     5851.86     5899.54     49.66 o 
  -3   9   7     5993.95     5937.14    123.50 o 
  -1   9   7     6758.34     6721.28     32.71 o 
   1   9   7     1289.97     1281.61     21.77 o 
   3   9   7      131.27      165.94     19.89 o 
   5   9   7        4.47       45.64     20.37 o 
   7   9   7     1594.18     1634.87     60.74 o 
   9   9   7      657.19      662.44     23.96 o 
  11   9   7     1525.18     1564.94     22.00 o 
  13   9   7      947.31      902.10     22.39 o 
  15   9   7      729.11      741.05     22.71 o 
 -18  10   7      626.68      694.91     22.81 o 
 -16  10   7     1094.20     1215.05     39.44 o 
 -14  10   7      849.49      879.81     21.87 o 
 -12  10   7     1005.42      883.06     37.09 o 
 -10  10   7      158.82      158.45     16.35 o 
  -8  10   7     1337.20     1300.13     55.86 o 
  -6  10   7     4424.08     4378.76     50.75 o 
  -4  10   7     2722.03     2770.86     60.64 o 
  -2  10   7     1690.29     1689.04     43.04 o 
   0  10   7     2052.87     2040.57     22.03 o 
   2  10   7     2378.91     2289.88     23.07 o 
   4  10   7     1906.99     1890.01     26.68 o 
   6  10   7     2393.66     2329.90     26.73 o 
   8  10   7     1163.66     1167.06     31.41 o 
  10  10   7     1480.48     1447.50     24.32 o 
  12  10   7      235.96      263.14     17.49 o 
 -15  11   7      413.21      397.83     20.92 o 
 -13  11   7       25.40       39.41     18.23 o 
 -11  11   7      322.06      400.45     18.53 o 
  -9  11   7      494.55      429.95     24.04 o 
  -7  11   7      815.61      830.05     22.16 o 
  -5  11   7     1080.76     1005.29     20.54 o 
  -3  11   7     1445.77     1494.51     20.05 o 
  -1  11   7      153.41      153.95     20.81 o 
   1  11   7      487.20      521.93     21.31 o 
   3  11   7     1044.23      951.95     25.27 o 
   5  11   7     1540.18     1527.54     32.42 o 
   7  11   7      926.76      916.40     26.05 o 
   9  11   7      626.80      634.12     23.40 o 
  11  11   7      385.37      390.63     21.90 o 
 -12  12   7       51.73       41.78     20.93 o 
 -10  12   7      635.40      693.89     20.89 o 
  -8  12   7      559.90      604.04     19.49 o 
  -6  12   7      488.77      498.49     19.16 o 
  -4  12   7      508.96      487.28     22.28 o 
  -2  12   7      478.25      518.34     19.31 o 
   0  12   7       31.02       18.79     23.65 o 
   2  12   7      651.57      684.96     23.81 o 
   4  12   7     1197.02     1181.01     46.51 o 
   6  12   7      394.91      384.57     25.69 o 
   8  12   7      178.73      163.17     23.36 o 
  -9  13   7       13.22       19.54     20.77 o 
  -7  13   7      295.25      332.34     20.37 o 
  -5  13   7      143.76      160.98     19.20 o 
  -3  13   7        0.28       16.46     19.19 o 
  -1  13   7        0.19       16.60     27.70 o 
   1  13   7      225.97      245.59     26.18 o 
   3  13   7      142.65      164.20     27.16 o 
   5  13   7       79.35       69.36     24.30 o 
 -24   0   8      436.67      462.33     21.14 o 
 -22   0   8     1453.54     1381.42     54.03 o 
 -20   0   8     2366.16     2371.66     20.67 o 
 -18   0   8     4981.93     5098.18     98.60 o 
 -16   0   8     3572.32     3396.21     34.75 o 
 -14   0   8      160.26      125.23     16.60 o 
 -12   0   8    11150.19    10882.68     33.81 o 
 -10   0   8     2392.68     2277.32     33.57 o 
  -8   0   8    37625.79    39249.11    167.01 o 
  -6   0   8     4951.75     4643.09     29.39 o 
  -4   0   8    17505.04    16172.08     53.32 o 
  -2   0   8     2281.31     1990.13     35.44 o 
   6   0   8     6525.54     7112.71     56.25 o 
   8   0   8    23974.53    24040.15     89.96 o 
  10   0   8     4188.76     4276.02     44.43 o 
  12   0   8     1083.13     1128.53     31.41 o 
  14   0   8     7510.84     7286.11     51.87 o 
  16   0   8     1637.19     1577.92     35.50 o 
  18   0   8      257.46      263.03     31.27 o 
  20   0   8      504.46      510.87     39.78 o 
 -25   1   8      454.22      446.12     20.04 o 
 -23   1   8      604.12      565.59     15.27 o 
 -21   1   8     1501.32     1480.45     15.58 o 
 -19   1   8     1218.60     1182.73     15.68 o 
 -17   1   8        3.55       22.80     10.60 o 
 -15   1   8        4.50       -2.24     10.47 o 
 -13   1   8     1469.97     1415.59     28.15 o 
 -11   1   8     9617.00     9358.87    143.53 o 
  -9   1   8     4564.26     4554.53     23.96 o 
  -7   1   8     5932.36     5658.24     47.24 o 
  -5   1   8    39919.90    41733.70    428.32 o 
  -3   1   8    12932.42    12715.61    110.99 o 
  -1   1   8     7298.36     7207.83     57.31 o 
   1   1   8    18469.76    18269.86    174.58 o 
   3   1   8     2937.60     2838.27     48.92 o 
   5   1   8     1098.03     1075.92     35.90 o 
   7   1   8     9912.60    10462.20    132.49 o 
   9   1   8      535.16      502.52     18.73 o 
  11   1   8     5899.51     5910.28    122.69 o 
  13   1   8     3733.06     3850.57    119.69 o 
  15   1   8     2486.02     2452.99     36.57 o 
  17   1   8      819.67      798.97     24.91 o 
  19   1   8      377.99      362.92     24.68 o 
 -24   2   8      281.60      271.02     15.10 o 
 -22   2   8      738.13      705.69     13.83 o 
 -20   2   8      121.97      119.43     11.17 o 
 -18   2   8       20.51       35.66     10.89 o 
 -16   2   8     1179.35     1123.35     22.73 o 
 -14   2   8     3290.05     3408.77     53.17 o 
 -12   2   8     3574.07     3447.63     21.22 o 
 -10   2   8     3944.33     3794.11     17.11 o 
  -8   2   8     4415.01     4325.83     49.93 o 
  -6   2   8       71.11      103.11     10.58 o 
  -4   2   8     5827.24     5633.64     25.24 o 
  -2   2   8    18509.69    18962.17    297.57 o 
   0   2   8     9595.97     9249.90    157.01 o 
   2   2   8      959.59      859.35     28.41 o 
   4   2   8     2169.33     2106.32     30.97 o 
   6   2   8      198.74      216.40     33.56 o 
   8   2   8     3623.59     3534.29     48.47 o 
  10   2   8     5296.15     5205.33     31.94 o 
  12   2   8     1844.12     1769.54     33.94 o 
  14   2   8      246.35      226.51     21.51 o 
  16   2   8       97.82      128.80     21.87 o 
  18   2   8      184.97      220.55     30.92 o 
  20   2   8      393.92      401.87     28.14 o 
 -25   3   8      234.03      243.22     20.67 o 
 -23   3   8      171.14      191.68     16.31 o 
 -21   3   8        2.83      -14.53     14.53 o 
 -19   3   8      184.99      202.94     11.57 o 
 -17   3   8     1050.53     1038.16     16.24 o 
 -15   3   8      685.85      726.32     20.14 o 
 -13   3   8     3400.42     3395.67     21.14 o 
 -11   3   8      131.63      166.85      9.35 o 
  -9   3   8       78.42       84.66     10.18 o 
  -7   3   8       17.50       17.50      9.11 o 
  -5   3   8       39.76       51.44     11.28 o 
  -3   3   8    15002.86    15114.69    358.03 o 
  -1   3   8    12020.56    12242.50    152.82 o 
   1   3   8     5066.14     5258.06     41.43 o 
   3   3   8     3064.11     3522.70     36.94 o 
   5   3   8     4027.33     4132.70     38.38 o 
   7   3   8      533.61      571.56     39.14 o 
   9   3   8     2496.52     2417.82     28.41 o 
  11   3   8     1271.63     1178.91     24.06 o 
  13   3   8      622.95      586.32     21.04 o 
  15   3   8      140.48      142.20     21.85 o 
  17   3   8       96.79      114.19     23.50 o 
  19   3   8      240.96      206.46     50.36 o 
 -24   4   8        0.14       -0.28     17.90 o 
 -22   4   8      197.97      207.04     18.32 o 
 -20   4   8        6.75       13.17     15.82 o 
 -18   4   8      754.31      766.85     30.86 o 
 -16   4   8      329.83      322.25     13.50 o 
 -14   4   8      467.62      446.28     10.16 o 
 -12   4   8     2185.07     2320.94     32.98 o 
 -10   4   8     1784.05     1933.04     39.43 o 
  -8   4   8      634.96      643.56     19.40 o 
  -6   4   8        6.23        9.35     11.37 o 
  -4   4   8        7.27       31.19     16.55 o 
  -2   4   8     1682.36     1617.64     18.34 o 
   0   4   8     2938.72     3400.54     88.53 o 
   2   4   8      273.97      283.77     17.67 o 
   4   4   8     3068.33     3046.58     35.27 o 
   6   4   8       93.95      126.47     24.80 o 
   8   4   8      590.16      594.95     49.04 o 
  10   4   8      588.83      559.09     25.17 o 
  12   4   8       16.60        0.28     28.34 o 
  14   4   8      811.54      820.75     35.50 o 
  16   4   8      107.86       86.36     19.26 o 
  18   4   8        0.42       -8.27     26.37 o 
 -23   5   8      383.36      355.34     20.74 o 
 -21   5   8       83.14      119.16     16.89 o 
 -19   5   8      162.36      156.10     16.11 o 
 -17   5   8      375.86      398.22     15.01 o 
 -15   5   8     8279.25     8044.40     80.27 o 
 -13   5   8     1172.50     1163.29     23.13 o 
 -11   5   8     6286.23     6479.02     89.27 o 
  -9   5   8     4942.76     5032.87    144.35 o 
  -7   5   8       47.78       53.29     14.41 o 
  -5   5   8      321.53      316.79     16.57 o 
  -3   5   8    12045.40    12616.75    106.96 o 
  -1   5   8     5841.16     5695.50     70.31 o 
   1   5   8     4799.55     4958.21     31.80 o 
   3   5   8     2319.25     2384.83     31.93 o 
   5   5   8     1372.20     1412.93     29.97 o 
   7   5   8     1938.06     1997.28     32.50 o 
   9   5   8        5.53       19.90     43.67 o 
  11   5   8     1138.05     1145.15     50.80 o 
  13   5   8      485.60      489.05     19.01 o 
  15   5   8      819.80      858.73     24.90 o 
  17   5   8      637.00      628.62     25.20 o 
 -22   6   8      573.28      610.71     20.00 o 
 -20   6   8      172.55      187.49     15.69 o 
 -18   6   8       75.21      109.68     15.88 o 
 -16   6   8      915.05     1002.76     21.18 o 
 -14   6   8     9460.51     9390.12    173.17 o 
 -12   6   8    12495.21    12209.34    228.49 o 
 -10   6   8      177.02      178.08     14.34 o 
  -8   6   8        3.98       46.33     13.59 o 
  -6   6   8     2406.56     2342.97     27.90 o 
  -4   6   8     6614.53     6723.17     57.40 o 
  -2   6   8    11538.15    11607.39     78.48 o 
   0   6   8     8889.19     9002.08    237.25 o 
   2   6   8      310.13      268.20     14.94 o 
   4   6   8      347.79      358.80     18.07 o 
   6   6   8      721.36      742.32     19.89 o 
   8   6   8     2345.32     2489.99     28.32 o 
  10   6   8     2812.27     3158.43     68.06 o 
  12   6   8     1668.60     1771.90     33.02 o 
  14   6   8     1626.88     1644.87     24.02 o 
  16   6   8     1419.72     1488.02     31.42 o 
  18   6   8     1074.15     1056.68     31.21 o 
 -21   7   8      540.20      525.47     32.07 o 
 -19   7   8      191.63      195.59     17.84 o 
 -17   7   8     1002.33     1005.40     16.14 o 
 -15   7   8     4999.77     4758.55     98.49 o 
 -13   7   8     9930.56     9480.75    205.38 o 
 -11   7   8     2376.04     2254.91     33.77 o 
  -9   7   8        4.57       25.90     19.95 o 
  -7   7   8     1770.58     1701.54     15.66 o 
  -5   7   8      150.65      116.01     12.69 o 
  -3   7   8     3230.03     3241.58     22.28 o 
  -1   7   8     9589.21     9265.60    236.75 o 
   1   7   8     3614.96     3755.93     47.69 o 
   3   7   8     2302.89     2330.35     27.02 o 
   5   7   8     1437.00     1514.54     26.39 o 
   7   7   8     2662.73     2712.02     33.34 o 
   9   7   8     6337.37     6599.28     38.27 o 
  11   7   8     2607.27     2698.44     24.08 o 
  13   7   8      963.50      929.48     75.23 o 
  15   7   8      431.24      427.29     27.91 o 
  17   7   8      497.16      506.15     31.69 o 
 -20   8   8      241.29      238.18     19.69 o 
 -18   8   8      339.69      369.47     73.32 o 
 -16   8   8     1197.31     1186.49     18.81 o 
 -14   8   8     1659.70     1628.55     23.90 o 
 -12   8   8     1460.98     1521.27     26.04 o 
 -10   8   8     5108.76     4833.10    171.96 o 
  -8   8   8     1051.14     1154.10     22.35 o 
  -6   8   8      708.87      690.72     15.32 o 
  -4   8   8     2952.24     3039.59     23.94 o 
  -2   8   8     9542.27     9378.36    286.30 o 
   0   8   8     4795.61     4842.97     40.33 o 
   2   8   8     2082.16     2176.38     25.56 o 
   4   8   8     1025.16     1033.84     22.39 o 
   6   8   8     4385.94     4521.25    106.50 o 
   8   8   8      860.42      848.41     23.91 o 
  10   8   8     1974.89     2018.29     30.20 o 
  12   8   8     3267.53     3262.54     29.02 o 
  14   8   8      695.08      754.83     35.35 o 
  16   8   8      732.45      730.36     53.05 o 
 -19   9   8      187.91      168.09     20.60 o 
 -17   9   8      661.12      666.66     20.46 o 
 -15   9   8      149.33      150.46     15.63 o 
 -13   9   8      191.02      210.14     16.33 o 
 -11   9   8       68.71      111.27     20.99 o 
  -9   9   8     1218.31     1205.78     17.63 o 
  -7   9   8     3160.84     3139.47     30.52 o 
  -5   9   8      690.24      791.28     16.04 o 
  -3   9   8      458.88      451.57     16.15 o 
  -1   9   8      381.09      368.67     19.68 o 
   1   9   8     1892.31     1818.82     20.70 o 
   3   9   8     3908.85     3805.28     29.91 o 
   5   9   8     2081.63     1985.21     39.94 o 
   7   9   8       18.00       22.07     20.95 o 
   9   9   8     1301.14     1245.59     28.48 o 
  11   9   8        8.02       17.00     17.65 o 
  13   9   8      339.40      346.54     22.11 o 
 -18  10   8       58.55       65.51     21.17 o 
 -16  10   8       30.75       61.51     19.00 o 
 -14  10   8      195.15      184.41     17.16 o 
 -12  10   8       11.37       14.33     15.20 o 
 -10  10   8      220.34      171.20     14.89 o 
  -8  10   8      587.87      620.16     16.79 o 
  -6  10   8     2004.27     2047.49     20.02 o 
  -4  10   8       65.46       65.10     15.86 o 
  -2  10   8      911.94      932.37     21.76 o 
   0  10   8      268.37      263.62     14.61 o 
   2  10   8     1890.55     1883.80     24.09 o 
   4  10   8      119.60      126.59     18.22 o 
   6  10   8       45.86       58.62     22.36 o 
   8  10   8        0.16        4.74     23.68 o 
  10  10   8      107.11       99.15     26.82 o 
  12  10   8        7.60        4.43     21.70 o 
 -15  11   8      424.97      426.28     21.83 o 
 -13  11   8      611.22      676.72     19.93 o 
 -11  11   8       81.80       95.86     16.22 o 
  -9  11   8       58.80       49.66     15.26 o 
  -7  11   8        0.60       17.49     16.11 o 
  -5  11   8      168.15      185.60     15.75 o 
  -3  11   8      417.39      410.38     17.25 o 
  -1  11   8      254.97      269.45     17.41 o 
   1  11   8        1.60       14.72     17.16 o 
   3  11   8        0.16        4.86     17.82 o 
   5  11   8      210.21      177.67     23.68 o 
   7  11   8      249.54      209.82     20.83 o 
   9  11   8      113.43      109.93     28.84 o 
  11  11   8       67.97       74.88     25.33 o 
 -12  12   8      280.49      315.11     19.71 o 
 -10  12   8      321.40      406.65     20.03 o 
  -8  12   8      161.26      143.91     18.59 o 
  -6  12   8      236.88      227.37     19.11 o 
  -4  12   8      307.79      275.26     18.93 o 
  -2  12   8      159.91      120.06     26.45 o 
   0  12   8      187.34      180.09     24.47 o 
   2  12   8      486.04      503.73     25.51 o 
   4  12   8       62.46       77.11     24.16 o 
   6  12   8       83.59       89.69     21.64 o 
   8  12   8      117.10      132.32     28.71 o 
  -9  13   8     1177.60     1242.37     26.88 o 
  -7  13   8     1140.46     1172.59     22.95 o 
  -5  13   8      773.67      713.83     19.00 o 
  -3  13   8      188.19      207.86     18.33 o 
  -1  13   8      780.56      749.26     27.81 o 
   1  13   8      550.49      485.63     22.55 o 
   3  13   8      466.61      418.20     24.43 o 
 -25   1   9       48.48       65.45     15.60 o 
 -23   1   9      647.64      648.91     14.57 o 
 -21   1   9      321.19      309.61     13.60 o 
 -19   1   9      801.47      809.89     12.38 o 
 -17   1   9     1624.01     1623.14     12.93 o 
 -15   1   9     1635.02     1600.48     28.38 o 
 -13   1   9       10.23       23.52     11.30 o 
 -11   1   9      106.07      146.72     10.95 o 
  -9   1   9     3749.50     3889.10     45.93 o 
  -7   1   9     4460.97     4475.56     67.93 o 
  -5   1   9     1292.44     1507.19     14.90 o 
  -3   1   9      308.76      269.44     12.72 o 
  -1   1   9      677.31      622.81     17.79 o 
   1   1   9      158.75      165.92     18.32 o 
   3   1   9      376.49      375.74     19.68 o 
   5   1   9    15723.38    15342.52    294.80 o 
   7   1   9     5644.81     5999.27    130.90 o 
   9   1   9      283.11      299.79     18.73 o 
  11   1   9       51.43       69.33     29.02 o 
  13   1   9     1858.77     1854.25     24.98 o 
  15   1   9      211.50      211.32     21.07 o 
  17   1   9      212.51      232.88     23.36 o 
  19   1   9      344.55      346.17     27.07 o 
 -24   2   9      364.13      335.39     15.69 o 
 -22   2   9     1529.34     1465.80     35.51 o 
 -20   2   9     3292.85     3252.61     17.83 o 
 -18   2   9      838.88      839.09     12.16 o 
 -16   2   9      104.80      139.71     10.64 o 
 -14   2   9      379.00      464.41     11.35 o 
 -12   2   9     3011.63     2878.07     44.85 o 
 -10   2   9     2844.44     2793.11     28.55 o 
  -8   2   9     5739.51     5583.04    112.20 o 
  -6   2   9    18201.25    18358.08    281.69 o 
  -4   2   9      648.88      545.26     15.41 o 
  -2   2   9      863.56     1077.96     14.37 o 
   0   2   9      520.69      413.60     13.26 o 
   2   2   9     3534.36     3319.62     33.37 o 
   4   2   9     2767.32     2532.60     39.52 o 
   6   2   9     5696.73     5679.53    124.31 o 
   8   2   9      303.47      313.48     19.73 o 
  10   2   9      745.71      718.21     21.32 o 
  12   2   9     2002.06     1971.59     25.39 o 
  14   2   9     2005.39     1921.49     48.00 o 
  16   2   9     1174.16     1190.06     26.86 o 
  18   2   9      724.45      715.26     27.00 o 
 -25   3   9      121.10       97.75     18.83 o 
 -23   3   9      672.00      600.87     15.78 o 
 -21   3   9     2108.04     2055.65     33.13 o 
 -19   3   9     4059.99     4087.31     46.83 o 
 -17   3   9      968.20     1004.58     17.66 o 
 -15   3   9      556.01      596.32     17.63 o 
 -13   3   9     4088.38     4094.05     82.51 o 
 -11   3   9     5529.44     5391.75     35.02 o 
  -9   3   9     3925.46     3644.63     64.07 o 
  -7   3   9     6672.08     6221.31     72.20 o 
  -5   3   9     3686.43     3381.45     58.52 o 
  -3   3   9     1369.12     1655.25     39.52 o 
  -1   3   9      193.31      306.71     14.52 o 
   1   3   9     3826.78     3430.67     36.54 o 
   3   3   9     9156.13     8596.99     50.19 o 
   5   3   9     2080.51     2045.86     32.39 o 
   7   3   9     2209.74     2317.39     56.07 o 
   9   3   9      710.63      732.70     21.87 o 
  11   3   9      703.74      667.19     21.58 o 
  13   3   9     1588.20     1545.18     29.88 o 
  15   3   9     1968.27     1989.87     27.51 o 
  17   3   9      642.51      647.47     38.87 o 
  19   3   9      437.48      401.45     28.51 o 
 -24   4   9      742.93      730.21     19.25 o 
 -22   4   9      797.57      806.41     18.05 o 
 -20   4   9     1010.86      989.63     17.98 o 
 -18   4   9     2302.40     2231.36     13.93 o 
 -16   4   9     4958.02     4854.72     45.61 o 
 -14   4   9     2238.82     2157.05     37.17 o 
 -12   4   9     1828.84     1760.09     26.56 o 
 -10   4   9     4777.45     4606.33    137.20 o 
  -8   4   9    11556.99    11619.30    266.34 o 
  -6   4   9     8641.96     8631.23     27.36 o 
  -4   4   9     6216.76     6153.80     36.80 o 
  -2   4   9     5189.01     4908.79     58.53 o 
   0   4   9     1658.88     1450.10     28.06 o 
   2   4   9     6086.62     5667.11     42.13 o 
   4   4   9     9930.84     9735.84     50.94 o 
   6   4   9     5444.57     5754.99     41.84 o 
   8   4   9      600.05      605.85     28.70 o 
  10   4   9      291.17      330.10     22.03 o 
  12   4   9      718.86      700.00     23.35 o 
  14   4   9     2290.93     2318.48     28.35 o 
  16   4   9     1904.09     1857.21     29.01 o 
  18   4   9      770.11      722.39     28.30 o 
 -23   5   9      321.32      286.79     16.72 o 
 -21   5   9       15.59       -0.31     13.96 o 
 -19   5   9      243.59      275.97     16.25 o 
 -17   5   9      497.03      511.73     16.41 o 
 -15   5   9     2232.75     2299.69     16.47 o 
 -13   5   9      287.37      309.56     14.62 o 
 -11   5   9     1456.09     1446.36     17.18 o 
  -9   5   9      747.09      745.70     21.94 o 
  -7   5   9     2406.16     2505.10     16.98 o 
  -5   5   9     1970.05     2071.01     20.82 o 
  -3   5   9    11711.29    11553.06    232.62 o 
  -1   5   9      803.66      769.95     21.73 o 
   1   5   9     1630.76     1511.59     28.87 o 
   3   5   9     2801.00     2666.86     32.96 o 
   5   5   9     3639.98     3574.91     31.75 o 
   7   5   9       48.85       72.88     26.70 o 
   9   5   9       16.23        5.04     26.24 o 
  11   5   9      218.15      174.96     23.36 o 
  13   5   9      188.19      194.80     19.13 o 
  15   5   9     1377.18     1427.34     36.05 o 
  17   5   9      819.71      785.21     28.26 o 
 -22   6   9       60.00       77.61     15.97 o 
 -20   6   9       23.61       47.15     16.00 o 
 -18   6   9      181.51      174.59     17.01 o 
 -16   6   9        4.92       15.79     16.88 o 
 -14   6   9      178.03      202.13     15.68 o 
 -12   6   9       23.99       40.98     10.78 o 
 -10   6   9       23.62       53.57     11.82 o 
  -8   6   9      132.80      142.16     14.43 o 
  -6   6   9       24.76        1.04     13.83 o 
  -4   6   9       96.49      176.69     29.81 o 
  -2   6   9     1470.30     1501.01     17.89 o 
   0   6   9       80.18      100.93     17.12 o 
   2   6   9     1728.74     1631.51     29.04 o 
   4   6   9      504.81      573.46     25.55 o 
   6   6   9        6.10        8.85     24.51 o 
   8   6   9       37.85       50.06     26.81 o 
  10   6   9      501.31      511.21     28.95 o 
  12   6   9        4.19       15.58     23.47 o 
  14   6   9       23.22       24.22     25.99 o 
  16   6   9        1.05        8.52     27.05 o 
 -21   7   9        1.06       -1.72     17.59 o 
 -19   7   9        0.53       25.94     16.00 o 
 -17   7   9        0.36       26.17     16.02 o 
 -15   7   9        0.22        6.98     15.90 o 
 -13   7   9      105.05      138.88     15.27 o 
 -11   7   9       48.14       62.67     12.83 o 
  -9   7   9      441.47      419.21     13.97 o 
  -7   7   9     1144.10     1087.24     15.89 o 
  -5   7   9     1880.19     1769.87     26.16 o 
  -3   7   9      775.94      809.20     31.59 o 
  -1   7   9      155.81      164.55     14.10 o 
   1   7   9       18.75       23.66     16.25 o 
   3   7   9     1508.94     1431.32     23.41 o 
   5   7   9     1501.98     1494.19     29.79 o 
   7   7   9       21.61       -0.94     26.97 o 
   9   7   9       62.85      103.41     29.62 o 
  11   7   9       10.22       32.45     19.33 o 
  13   7   9       70.63      101.46     22.25 o 
  15   7   9       12.61      -11.46     26.32 o 
 -20   8   9        2.21        6.30     20.12 o 
 -18   8   9       90.52      108.23     17.43 o 
 -16   8   9      190.72      205.62     16.81 o 
 -14   8   9       61.98       58.10     16.65 o 
 -12   8   9      230.27      238.00     12.49 o 
 -10   8   9     1320.98     1405.54     32.23 o 
  -8   8   9     1545.42     1531.67     35.42 o 
  -6   8   9       58.54       82.67     16.77 o 
  -4   8   9      981.88     1035.24     17.12 o 
  -2   8   9      326.97      361.70     16.62 o 
   0   8   9      663.26      681.40     18.35 o 
   2   8   9     1808.80     1903.64     22.14 o 
   4   8   9     6204.54     6272.09    105.19 o 
   6   8   9      943.16      940.78     30.02 o 
   8   8   9      500.29      527.55     28.15 o 
  10   8   9        3.02       20.00     30.84 o 
  12   8   9      178.99      198.95     36.59 o 
  14   8   9       51.26       60.20     23.07 o 
 -19   9   9      171.20      172.51     18.70 o 
 -17   9   9      169.13      142.04     18.71 o 
 -15   9   9      405.68      407.67     16.40 o 
 -13   9   9      324.67      313.43     14.70 o 
 -11   9   9      600.59      596.85     29.53 o 
  -9   9   9     2556.39     2614.23     63.82 o 
  -7   9   9     3574.41     3639.94    109.85 o 
  -5   9   9     4769.53     4889.02     70.82 o 
  -3   9   9     1782.57     1828.60     33.48 o 
  -1   9   9     1510.91     1462.65     40.98 o 
   1   9   9     1659.87     1651.47     26.76 o 
   3   9   9     3806.07     3822.50     32.51 o 
   5   9   9     2629.70     2637.76     28.02 o 
   7   9   9     1370.26     1295.54     25.47 o 
   9   9   9      428.22      431.63     29.55 o 
  11   9   9      582.50      574.98     20.10 o 
  13   9   9      271.08      294.11     24.68 o 
 -18  10   9      897.09      930.23     31.20 o 
 -16  10   9      681.55      686.64     33.01 o 
 -14  10   9      941.98      975.88     17.41 o 
 -12  10   9     1819.85     1845.15     48.06 o 
 -10  10   9      686.70      716.45     17.18 o 
  -8  10   9     2310.59     2183.10     43.72 o 
  -6  10   9     1600.13     1640.65     25.88 o 
  -4  10   9     2235.09     2150.05     60.73 o 
  -2  10   9      139.75      149.88     19.95 o 
   0  10   9      884.94      877.29     16.63 o 
   2  10   9     1487.74     1501.28     21.59 o 
   4  10   9     3571.98     3454.89     69.70 o 
   6  10   9     2103.61     2015.82     42.87 o 
   8  10   9     3148.99     2970.62     37.92 o 
  10  10   9      307.03      287.02     36.95 o 
  12  10   9      173.68      198.98     25.21 o 
 -15  11   9      196.51      193.67     20.65 o 
 -13  11   9      364.84      389.43     19.24 o 
 -11  11   9      916.07      862.10     34.04 o 
  -9  11   9     1474.68     1523.98     25.14 o 
  -7  11   9     1412.77     1380.31     32.42 o 
  -5  11   9      905.17      831.86     19.12 o 
  -3  11   9      290.02      262.57     17.96 o 
  -1  11   9      529.94      523.25     21.13 o 
   1  11   9      389.99      377.00     18.89 o 
   3  11   9      401.99      405.72     19.99 o 
   5  11   9     1031.53     1023.95     27.04 o 
   7  11   9     1030.76     1020.23     28.56 o 
   9  11   9      379.58      372.69     28.29 o 
 -12  12   9      273.43      312.86     20.64 o 
 -10  12   9     1677.83     1833.14     40.89 o 
  -8  12   9     1608.38     1634.44     22.33 o 
  -6  12   9      436.13      471.62     19.53 o 
  -4  12   9       90.87       91.41     19.56 o 
  -2  12   9      627.36      646.59     25.24 o 
   0  12   9      862.87      899.65     37.05 o 
   2  12   9      337.62      336.73     19.13 o 
   4  12   9      143.02      182.34     23.51 o 
   6  12   9      390.31      398.37     25.08 o 
  -9  13   9      132.63      177.10     21.77 o 
  -7  13   9       90.83      131.71     21.14 o 
  -5  13   9       59.13       71.46     21.50 o 
  -3  13   9        9.32       21.81     23.05 o 
  -1  13   9       41.58       47.06     19.09 o 
   1  13   9       83.85       90.75     20.98 o 
   3  13   9      113.23      110.28     23.75 o 
 -24   0  10      973.72      879.87     24.30 o 
 -22   0  10      849.61      866.59     21.38 o 
 -20   0  10     2631.85     2594.59     24.41 o 
 -18   0  10     4143.59     4041.15     23.53 o 
 -16   0  10     8755.81     8686.00    195.85 o 
 -14   0  10    17468.19    17337.02    148.94 o 
 -12   0  10     9225.51     9071.47     30.36 o 
 -10   0  10     3894.79     4030.43     33.48 o 
  -8   0  10    28237.34    28473.04    320.41 o 
  -6   0  10     8769.28     8542.69     36.23 o 
  -4   0  10    35147.70    34673.29    802.73 o 
  -2   0  10      928.93      990.11     28.53 o 
   0   0  10    25403.87    24712.10    101.43 o 
   2   0  10     2271.52     2243.93     37.86 o 
   4   0  10    17452.86    17004.66     89.38 o 
   6   0  10     6437.64     6336.37     39.02 o 
   8   0  10    21443.77    21882.89     88.00 o 
  10   0  10      109.20      148.82     26.78 o 
  12   0  10     6725.48     7043.21     52.90 o 
  14   0  10       14.76       18.54     30.63 o 
  16   0  10      325.62      404.33     32.92 o 
  18   0  10      454.81      438.17     43.27 o 
 -25   1  10     1112.93     1092.30     37.79 o 
 -23   1  10      665.10      637.37     26.90 o 
 -21   1  10     1667.52     1605.61     14.53 o 
 -19   1  10      562.62      641.32     12.02 o 
 -17   1  10     2371.74     2427.96     33.97 o 
 -15   1  10     2044.32     2015.80     26.98 o 
 -13   1  10     3212.03     3286.66     15.39 o 
 -11   1  10     2488.25     2567.60     45.13 o 
  -9   1  10     5808.41     5608.99     82.35 o 
  -7   1  10    19805.41    20383.39    187.33 o 
  -5   1  10    10728.79    10708.36    194.94 o 
  -3   1  10     7931.85     7931.88    159.20 o 
  -1   1  10    15918.46    15704.74    234.52 o 
   1   1  10     3522.77     3587.48     32.45 o 
   3   1  10     4594.37     4575.94     37.62 o 
   5   1  10     4977.88     4902.67     79.52 o 
   7   1  10      210.13      199.18     13.56 o 
   9   1  10     3253.59     3190.48     47.26 o 
  11   1  10     4140.46     4317.79     32.48 o 
  13   1  10      217.73      267.97     20.52 o 
  15   1  10      532.96      538.99     23.09 o 
  17   1  10      267.53      301.93     23.63 o 
  19   1  10      750.88      717.36     44.06 o 
 -24   2  10      478.53      465.16     17.21 o 
 -22   2  10      478.44      479.13     13.17 o 
 -20   2  10      168.39      143.52     11.63 o 
 -18   2  10      830.85      833.27     12.39 o 
 -16   2  10      675.61      663.20     11.51 o 
 -14   2  10     1596.65     1642.82     42.97 o 
 -12   2  10     5145.22     4960.11     48.11 o 
 -10   2  10     5901.81     5658.80    109.26 o 
  -8   2  10       85.30       51.64      9.77 o 
  -6   2  10        1.38       34.28     12.52 o 
  -4   2  10     4125.59     3973.86     64.03 o 
  -2   2  10     2612.08     2428.22     36.42 o 
   0   2  10     5090.82     5370.05     94.21 o 
   2   2  10     4618.99     4859.79     42.47 o 
   4   2  10     6904.14     6809.93     48.47 o 
   6   2  10     2508.35     2401.65     45.80 o 
   8   2  10     2820.75     2649.34     67.51 o 
  10   2  10      409.02      392.24     19.51 o 
  12   2  10     1981.31     1968.87     27.55 o 
  14   2  10      130.31      136.90     22.26 o 
  16   2  10       62.64       63.96     24.18 o 
  18   2  10      105.91      117.55     26.06 o 
 -23   3  10      195.26      195.76     16.08 o 
 -21   3  10        0.86       -4.59     13.68 o 
 -19   3  10      239.05      232.09     12.02 o 
 -17   3  10      162.79      172.04     11.22 o 
 -15   3  10     1563.55     1445.70     12.47 o 
 -13   3  10     2655.47     2577.21     30.50 o 
 -11   3  10        2.47       -3.53      9.68 o 
  -9   3  10     3960.35     4108.12     46.53 o 
  -7   3  10      387.67      402.92     10.69 o 
  -5   3  10      232.61      152.70     13.26 o 
  -3   3  10      168.65      168.70     12.23 o 
  -1   3  10     2544.69     2412.67     39.57 o 
   1   3  10     1144.86     1009.13     22.07 o 
   3   3  10     2774.41     2933.62     35.67 o 
   5   3  10       10.50       19.09     23.67 o 
   7   3  10     2706.83     2608.83     35.10 o 
   9   3  10      758.68      670.51     23.42 o 
  11   3  10       30.22       51.27     22.22 o 
  13   3  10       20.42       30.32     22.02 o 
  15   3  10      141.95      139.20     22.86 o 
  17   3  10      391.06      418.70     28.25 o 
 -24   4  10        1.23        4.70     21.35 o 
 -22   4  10      267.14      292.96     16.65 o 
 -20   4  10       79.97      104.32     13.18 o 
 -18   4  10      730.95      705.08     15.35 o 
 -16   4  10      150.66      116.16     12.72 o 
 -14   4  10      562.67      574.13     12.91 o 
 -12   4  10     9220.07     8595.66     93.91 o 
 -10   4  10      217.95      220.37     11.19 o 
  -8   4  10      560.15      525.63     11.11 o 
  -6   4  10       12.14       16.89     10.56 o 
  -4   4  10     1128.45     1074.09     14.87 o 
  -2   4  10     5420.08     5396.72     33.82 o 
   0   4  10      203.47      229.30     18.49 o 
   2   4  10     1205.85     1151.64     27.43 o 
   4   4  10        4.08        6.81     24.60 o 
   6   4  10      301.77      270.93     19.96 o 
   8   4  10        6.60       40.01     26.58 o 
  10   4  10     1054.51     1151.38     27.36 o 
  12   4  10     1731.06     1739.99     29.13 o 
  14   4  10        0.13      -13.85     22.67 o 
  16   4  10      372.70      448.43     27.84 o 
  18   4  10        1.11      -10.21     39.22 o 
 -23   5  10      723.11      709.90     20.47 o 
 -21   5  10      370.91      357.49     17.00 o 
 -19   5  10       96.92       54.51     17.99 o 
 -17   5  10     1605.50     1475.91     28.51 o 
 -15   5  10     2344.64     2267.67     17.92 o 
 -13   5  10      197.46      200.63     12.66 o 
 -11   5  10      711.58      732.15     20.36 o 
  -9   5  10      680.88      641.37     13.75 o 
  -7   5  10     3267.40     3236.44     90.33 o 
  -5   5  10     1502.51     1543.28     44.98 o 
  -3   5  10     5312.46     5253.27     65.86 o 
  -1   5  10     4939.15     4885.10    165.83 o 
   1   5  10     3560.00     3528.52     36.31 o 
   3   5  10       50.88       61.02     17.91 o 
   5   5  10     5269.06     5275.98     42.07 o 
   7   5  10     2307.50     2466.55     34.06 o 
   9   5  10     3226.32     3324.00     35.67 o 
  11   5  10     2754.87     2715.49     59.04 o 
  13   5  10      659.14      659.09     26.89 o 
  15   5  10      343.48      377.44     44.12 o 
  17   5  10        2.67       17.83     29.17 o 
 -22   6  10      343.52      314.13     20.03 o 
 -20   6  10      501.67      540.85     16.67 o 
 -18   6  10      569.35      553.88     16.52 o 
 -16   6  10      912.66      968.04     18.78 o 
 -14   6  10     4433.68     4712.03     90.68 o 
 -12   6  10     2534.42     2659.11     73.30 o 
 -10   6  10      437.68      430.23     14.38 o 
  -8   6  10      400.26      398.48     18.98 o 
  -6   6  10     7649.91     7472.49     78.47 o 
  -4   6  10    16868.53    16497.68    260.26 o 
  -2   6  10     5856.44     6000.93     93.43 o 
   0   6  10     1677.35     1732.66     20.92 o 
   2   6  10     3946.06     3702.79     35.33 o 
   4   6  10      308.16      403.09     26.30 o 
   6   6  10       73.26       69.55     18.69 o 
   8   6  10     3333.60     3272.25     35.96 o 
  10   6  10     3362.02     3440.29     38.44 o 
  12   6  10      950.17      956.52     22.11 o 
  14   6  10      752.60      755.38     20.50 o 
  16   6  10      621.60      600.31     29.16 o 
 -21   7  10       85.41       63.45     18.27 o 
 -19   7  10     1227.98     1155.98     28.31 o 
 -17   7  10     1829.33     1731.94     38.82 o 
 -15   7  10     3122.42     2985.93     52.68 o 
 -13   7  10     5086.18     4969.20     89.37 o 
 -11   7  10     6474.98     6544.13    104.33 o 
  -9   7  10     1118.18     1093.27     15.54 o 
  -7   7  10      531.44      590.58     13.60 o 
  -5   7  10     4919.09     4763.49     24.88 o 
  -3   7  10     3018.54     3023.02     77.56 o 
  -1   7  10     1267.44     1294.07     20.13 o 
   1   7  10     2069.48     2203.84     25.85 o 
   3   7  10     1009.54     1030.28     21.78 o 
   5   7  10       82.95       79.77     25.38 o 
   7   7  10     2882.51     2846.32     33.77 o 
   9   7  10     1922.56     1828.54     32.33 o 
  11   7  10     1110.91     1068.95     23.38 o 
  13   7  10      840.58      854.29     24.54 o 
  15   7  10      407.62      457.81     33.36 o 
 -20   8  10      258.43      278.83     16.93 o 
 -18   8  10      832.09      807.83     19.59 o 
 -16   8  10     2269.42     2114.02     32.29 o 
 -14   8  10     1621.48     1484.41     18.57 o 
 -12   8  10      920.39      927.11     26.84 o 
 -10   8  10     3776.61     3952.96     21.09 o 
  -8   8  10     4734.17     4874.80     91.37 o 
  -6   8  10     6409.96     6154.70    100.05 o 
  -4   8  10     2546.04     2601.25     94.83 o 
  -2   8  10     8447.62     8159.98    200.12 o 
   0   8  10     1839.32     1880.47     22.43 o 
   2   8  10      405.92      418.06     20.18 o 
   4   8  10      114.22      129.74     27.85 o 
   6   8  10     1608.21     1739.39     33.08 o 
   8   8  10      271.66      277.79     29.98 o 
  10   8  10     2080.75     2079.29     34.75 o 
  12   8  10      354.05      386.85     33.52 o 
  14   8  10     1344.53     1330.43     27.80 o 
 -19   9  10      799.99      780.40     23.59 o 
 -17   9  10      436.79      360.97     19.49 o 
 -15   9  10      563.08      555.00     18.50 o 
 -13   9  10      317.74      289.69     20.09 o 
 -11   9  10       48.98       64.70     15.55 o 
  -9   9  10      996.65      959.99     19.73 o 
  -7   9  10      246.62      267.77     14.11 o 
  -5   9  10     1392.03     1128.92    286.41 o 
  -3   9  10     1353.96     1345.45     21.81 o 
  -1   9  10      618.98      618.12     18.05 o 
   1   9  10      112.89      125.87     18.82 o 
   3   9  10      542.49      550.21     18.65 o 
   5   9  10      776.46      738.56     23.69 o 
   7   9  10     1977.85     1946.39     33.71 o 
   9   9  10      306.28      279.85     30.34 o 
  11   9  10      245.21      240.92     21.42 o 
  13   9  10      416.29      424.84     26.46 o 
 -16  10  10        6.19        9.50     16.00 o 
 -14  10  10       56.45       98.53     19.03 o 
 -12  10  10        0.80      -15.64     17.59 o 
 -10  10  10        4.10       26.13     14.76 o 
  -8  10  10       50.49       77.51     15.20 o 
  -6  10  10      148.90      157.43     14.63 o 
  -4  10  10        0.07       38.31     23.23 o 
  -2  10  10      199.36      187.57     15.26 o 
   0  10  10      139.59      176.03     15.70 o 
   2  10  10      131.77      138.39     20.03 o 
   4  10  10      426.97      458.70     23.00 o 
   6  10  10      205.18      207.08     33.23 o 
   8  10  10       23.72       81.86     35.42 o 
  10  10  10      260.05      266.48     33.02 o 
 -15  11  10      383.23      422.02     18.52 o 
 -13  11  10      243.76      251.07     19.31 o 
 -11  11  10       10.28       15.43     18.88 o 
  -9  11  10        4.01       18.27     15.72 o 
  -7  11  10       43.22       38.49     17.22 o 
  -5  11  10      193.41      229.54     26.68 o 
  -3  11  10      201.95      215.08     18.77 o 
  -1  11  10       77.90       90.67     18.96 o 
   1  11  10      112.51      112.94     19.75 o 
   3  11  10       15.21       31.10     20.95 o 
   5  11  10      157.68      168.28     21.17 o 
   7  11  10       49.94      106.14     27.10 o 
   9  11  10      118.08      177.67     38.73 o 
 -12  12  10      195.87      225.01     21.56 o 
 -10  12  10        3.84       38.83     19.98 o 
  -8  12  10      100.58      138.75     21.05 o 
  -6  12  10      132.83      132.25     19.01 o 
  -4  12  10      195.12      184.70     24.46 o 
  -2  12  10        0.62      -12.87     24.26 o 
   0  12  10      119.42      141.63     18.86 o 
   2  12  10       25.28       38.49     21.67 o 
   4  12  10      228.51      244.68     25.86 o 
   6  12  10      278.15      349.63     39.83 o 
  -7  13  10      615.99      609.65     23.46 o 
  -5  13  10      394.27      399.70     21.56 o 
  -3  13  10      601.27      650.53     22.38 o 
  -1  13  10      636.09      632.38     23.46 o 
   1  13  10      525.80      482.68     25.34 o 
 -25   1  11       42.68       36.85     18.70 o 
 -23   1  11      304.46      280.36     15.75 o 
 -21   1  11      252.31      253.06     12.52 o 
 -19   1  11        9.15       33.32     12.27 o 
 -17   1  11      845.36      874.56     12.64 o 
 -15   1  11     4223.60     4185.11     57.56 o 
 -13   1  11     1057.34     1091.68     30.58 o 
 -11   1  11       35.42       36.08      9.96 o 
  -9   1  11     5198.35     5386.15     62.94 o 
  -7   1  11      749.16      698.44     15.22 o 
  -5   1  11      323.89      324.81     12.19 o 
  -3   1  11     3625.31     3436.44     33.72 o 
  -1   1  11     5847.27     5865.31     28.39 o 
   1   1  11        0.63       13.20     19.98 o 
   3   1  11        2.42       14.89     20.26 o 
   5   1  11      618.14      694.52     23.71 o 
   7   1  11     2142.88     2263.56     43.59 o 
   9   1  11     2123.57     2107.99     29.78 o 
  11   1  11     1791.39     1799.22     50.45 o 
  13   1  11       77.43       79.93     23.78 o 
  15   1  11        1.03       10.69     21.35 o 
  17   1  11      273.62      268.70     27.58 o 
 -24   2  11      238.06      223.82     16.05 o 
 -22   2  11      451.70      455.49     15.09 o 
 -20   2  11      542.71      538.83     13.03 o 
 -18   2  11      977.60      994.64     14.86 o 
 -16   2  11      800.04      799.80     19.77 o 
 -14   2  11      104.24      133.62     12.31 o 
 -12   2  11     1674.84     1745.40     17.01 o 
 -10   2  11     4925.06     4839.87     30.41 o 
  -8   2  11     6160.40     6299.10     83.01 o 
  -6   2  11     3001.24     2902.96     22.05 o 
  -4   2  11    10268.65    10182.11    149.93 o 
  -2   2  11    13869.66    14205.71    191.00 o 
   0   2  11     1774.79     1858.45     27.14 o 
   2   2  11     1622.31     1567.03     32.10 o 
   4   2  11     1309.92     1317.27     30.83 o 
   6   2  11       24.76       32.34     19.24 o 
   8   2  11      488.40      486.81     15.90 o 
  10   2  11     5013.59     4847.81     27.60 o 
  12   2  11     1063.71      994.91     24.43 o 
  14   2  11      420.30      415.98     25.04 o 
  16   2  11      306.21      302.88     25.97 o 
  18   2  11      855.51      871.83     32.56 o 
 -23   3  11      145.05      134.59     13.83 o 
 -21   3  11      445.57      418.28     13.87 o 
 -19   3  11     2400.26     2370.55     25.31 o 
 -17   3  11      720.68      706.91     13.04 o 
 -15   3  11     1311.89     1348.83     28.02 o 
 -13   3  11      558.08      624.99     12.83 o 
 -11   3  11     5329.46     5365.55     94.97 o 
  -9   3  11     2760.49     2848.37     49.96 o 
  -7   3  11     7436.84     7053.63     46.52 o 
  -5   3  11     3227.65     3083.54     39.78 o 
  -3   3  11     2904.06     2690.44     27.60 o 
  -1   3  11      328.60      359.39     18.81 o 
   1   3  11    10317.60     9990.67     53.48 o 
   3   3  11     5391.37     5543.03     42.24 o 
   5   3  11     1566.19     1671.34     32.56 o 
   7   3  11      382.97      375.44     25.76 o 
   9   3  11     3327.39     3226.83     64.09 o 
  11   3  11     2913.67     2832.72     37.53 o 
  13   3  11     1594.12     1552.52     26.77 o 
  15   3  11      570.37      562.07     27.45 o 
  17   3  11      638.42      662.21     30.24 o 
 -24   4  11      400.07      394.29     19.76 o 
 -22   4  11      584.99      616.52     17.23 o 
 -20   4  11     1076.55     1125.53     14.90 o 
 -18   4  11     1988.13     1888.66     19.33 o 
 -16   4  11     2274.58     2166.11     46.72 o 
 -14   4  11     2341.41     2149.65     29.13 o 
 -12   4  11     1017.70      973.66     14.69 o 
 -10   4  11     1764.74     1834.12     27.99 o 
  -8   4  11     8602.18     8693.31    165.28 o 
  -6   4  11     8999.02     8830.09    233.41 o 
  -4   4  11     1279.74     1309.89     15.24 o 
  -2   4  11      847.93      777.04     14.89 o 
   0   4  11     8299.71     7889.54     42.53 o 
   2   4  11     9360.74     9283.80     50.19 o 
   4   4  11     4847.35     5048.47     42.36 o 
   6   4  11     5539.65     5688.26     42.41 o 
   8   4  11     3879.69     3817.82     37.40 o 
  10   4  11     1453.87     1423.85     37.29 o 
  12   4  11     2005.11     1953.02     74.24 o 
  14   4  11     2705.20     2440.76    613.08 o 
  16   4  11     1365.71     1316.35     49.30 o 
 -23   5  11      326.51      332.66     21.72 o 
 -21   5  11      313.77      316.20     17.08 o 
 -19   5  11      445.50      455.60     19.95 o 
 -17   5  11      996.61      960.53     15.30 o 
 -15   5  11      177.16      177.04     13.01 o 
 -13   5  11      117.86      120.57     13.89 o 
 -11   5  11      153.47      201.70     12.62 o 
  -9   5  11      117.55      121.30     12.65 o 
  -7   5  11     3355.66     3278.87     58.68 o 
  -5   5  11      807.08      785.05     38.27 o 
  -3   5  11      429.64      378.02     15.41 o 
  -1   5  11      302.28      275.96     20.23 o 
   1   5  11     2124.96     2051.39     32.96 o 
   3   5  11     2350.21     2397.28     34.40 o 
   5   5  11     6501.17     6556.02     44.72 o 
   7   5  11     1553.40     1588.70     30.66 o 
   9   5  11      251.17      267.86     27.64 o 
  11   5  11      431.86      456.41     32.39 o 
  13   5  11     2461.14     2574.09     82.87 o 
  15   5  11     1519.56     1467.73    385.21 o 
 -22   6  11       44.57       23.44     17.35 o 
 -20   6  11      284.58      300.08     16.62 o 
 -18   6  11      283.64      299.77     16.92 o 
 -16   6  11       13.25       28.14     15.17 o 
 -14   6  11       11.49       12.97     11.39 o 
 -12   6  11       65.96      113.40     15.07 o 
 -10   6  11      395.28      383.60     14.99 o 
  -8   6  11        0.78       20.88     13.48 o 
  -6   6  11       13.84       43.84     25.56 o 
  -4   6  11        1.09        5.24     14.46 o 
  -2   6  11        3.48       -1.33     10.86 o 
   0   6  11        0.63       19.59     25.96 o 
   2   6  11     1005.44     1105.08     27.37 o 
   4   6  11     1048.76      976.11     28.30 o 
   6   6  11     1870.84     1897.18     32.04 o 
   8   6  11      164.87      156.75     26.34 o 
  10   6  11       80.38      117.36     26.99 o 
  12   6  11      559.03      521.81     19.49 o 
  14   6  11      408.22      410.37     25.57 o 
  16   6  11      100.49       94.44     35.31 o 
 -21   7  11        8.84       18.51     17.23 o 
 -19   7  11       51.70       39.64     18.81 o 
 -17   7  11      511.69      501.43     15.39 o 
 -15   7  11       51.44       64.94     17.81 o 
 -13   7  11        1.21       35.67     17.52 o 
 -11   7  11        1.68       16.09     21.38 o 
  -9   7  11      618.99      615.24     15.18 o 
  -7   7  11      162.78      157.54     12.14 o 
  -5   7  11        3.03       15.46     16.49 o 
  -3   7  11       51.44       67.97     14.65 o 
  -1   7  11      127.78      100.53     18.09 o 
   1   7  11        0.85       -6.27     17.69 o 
   3   7  11      240.06      219.71     18.67 o 
   5   7  11        4.16       41.82     25.07 o 
   7   7  11        4.31       14.89     26.34 o 
   9   7  11      222.23      227.30     27.92 o 
  11   7  11        0.01       14.74     18.67 o 
  13   7  11       26.89       49.78     24.57 o 
 -20   8  11      229.21      229.55     20.32 o 
 -18   8  11     1063.82     1000.12     37.22 o 
 -16   8  11      616.32      599.75     16.63 o 
 -14   8  11      630.26      648.58     28.94 o 
 -12   8  11       43.73       56.73     14.56 o 
 -10   8  11      432.31      418.47     24.87 o 
  -8   8  11      729.76      743.46     23.77 o 
  -6   8  11      245.98      249.73     18.41 o 
  -4   8  11      881.90      855.68     28.27 o 
  -2   8  11      487.07      519.34     17.78 o 
   0   8  11      754.18      780.66     21.03 o 
   2   8  11     2458.68     2394.28     34.81 o 
   4   8  11     1875.55     1903.87     26.80 o 
   6   8  11      363.72      337.27     30.45 o 
   8   8  11        0.43        2.45     29.79 o 
  10   8  11        2.41      -10.70     23.26 o 
  12   8  11      603.84      605.69     25.47 o 
 -19   9  11      855.50      795.49     33.59 o 
 -17   9  11     1076.27     1080.08     30.47 o 
 -15   9  11      469.48      400.20     16.71 o 
 -13   9  11      520.94      557.23     16.92 o 
 -11   9  11      509.40      484.49     16.78 o 
  -9   9  11     1010.77     1111.60     17.37 o 
  -7   9  11     3848.91     3741.44     55.38 o 
  -5   9  11     1786.46     1832.64     24.99 o 
  -3   9  11      583.49      591.85     17.20 o 
  -1   9  11     1673.90     1657.36     23.30 o 
   1   9  11     4643.11     4464.67    104.99 o 
   3   9  11     2558.53     2520.95     35.27 o 
   5   9  11     1027.24      914.27     31.06 o 
   7   9  11      178.82      189.19     33.42 o 
   9   9  11      199.01      203.26     24.15 o 
  11   9  11      117.12      108.42     20.92 o 
 -16  10  11      909.68      998.97     27.44 o 
 -14  10  11     1540.87     1687.69     29.22 o 
 -12  10  11     1732.38     1739.39     19.14 o 
 -10  10  11     1234.28     1207.27     46.70 o 
  -8  10  11      652.04      682.21     15.67 o 
  -6  10  11     1444.48     1254.60    289.85 o 
  -4  10  11     3095.49     3049.16     55.20 o 
  -2  10  11     1008.44     1056.76     18.03 o 
   0  10  11     1837.23     1828.17     23.41 o 
   2  10  11     1516.52     1551.55     22.54 o 
   4  10  11     2181.41     2226.87     34.58 o 
   6  10  11     1041.26     1034.02     27.89 o 
   8  10  11      991.99     1004.00     34.69 o 
  10  10  11      209.38      291.20     33.80 o 
 -15  11  11      358.22      371.83     20.25 o 
 -13  11  11      603.48      597.51     35.55 o 
 -11  11  11      602.38      581.24     18.95 o 
  -9  11  11      929.93      943.00     18.29 o 
  -7  11  11      194.02      146.60     19.29 o 
  -5  11  11      651.01      652.13     25.44 o 
  -3  11  11     1751.40     1644.05     22.03 o 
  -1  11  11     1720.23     1638.74     40.50 o 
   1  11  11      198.42      177.12     21.84 o 
   3  11  11      418.04      422.73     26.36 o 
   5  11  11      387.90      388.99     37.07 o 
   7  11  11      416.93      448.20     38.56 o 
 -12  12  11      495.82      491.21     52.63 o 
 -10  12  11      348.14      324.95     20.27 o 
  -8  12  11      468.19      500.91     21.36 o 
  -6  12  11      139.26       98.30     43.13 o 
  -4  12  11      384.48      370.28     20.93 o 
  -2  12  11      724.28      698.15     22.58 o 
   0  12  11      503.58      478.05     30.55 o 
   2  12  11       95.55       98.95     23.69 o 
   4  12  11      188.51      226.66     28.78 o 
  -5  13  11       53.04       87.38     42.43 o 
  -3  13  11       42.21      109.63     42.04 o 
 -24   0  12      765.63      737.93     22.40 o 
 -22   0  12      493.31      508.60     21.85 o 
 -20   0  12     1786.02     1654.45     46.28 o 
 -18   0  12     2655.89     2818.55     62.35 o 
 -16   0  12     9543.10     9512.90     97.74 o 
 -14   0  12    12551.65    12144.87    393.60 o 
 -12   0  12     5780.93     5459.28    146.12 o 
 -10   0  12     1113.12     1175.87     18.23 o 
  -8   0  12     1205.35     1333.01     38.47 o 
  -6   0  12     9534.90     9088.42     64.66 o 
  -4   0  12     8104.70     7768.93    226.51 o 
  -2   0  12     7443.31     7491.33     54.98 o 
   0   0  12    14931.45    14499.33     77.05 o 
   2   0  12     6531.79     6501.68     56.19 o 
   4   0  12      976.81     1004.40     31.75 o 
   6   0  12     4038.34     3767.02     32.74 o 
   8   0  12    12722.98    12106.30    414.17 o 
  10   0  12     9109.74     8993.53    316.32 o 
  12   0  12     1205.42     1166.02     34.38 o 
  14   0  12        6.60       20.53     31.85 o 
  16   0  12     1546.86     1524.61     44.37 o 
 -25   1  12      911.79      880.88     24.94 o 
 -23   1  12      834.30      803.92     16.99 o 
 -21   1  12      713.98      703.11     13.06 o 
 -19   1  12     1902.88     1819.20     15.94 o 
 -17   1  12     3801.34     3671.53     50.79 o 
 -15   1  12     1048.28     1205.74     36.51 o 
 -13   1  12     2478.59     2449.70     28.33 o 
 -11   1  12     1691.89     1722.05     18.33 o 
  -9   1  12      474.71      384.87      9.70 o 
  -7   1  12       59.50       77.25     11.14 o 
  -5   1  12     4309.17     3761.25     22.42 o 
  -3   1  12    20927.23    21379.31    211.36 o 
  -1   1  12     6428.80     6620.83     28.34 o 
   1   1  12     4364.13     4353.79     34.46 o 
   3   1  12     1104.80     1050.65     24.08 o 
   5   1  12        2.41       10.17     17.64 o 
   7   1  12      852.08      872.75     16.75 o 
   9   1  12     4077.62     4031.17     54.02 o 
  11   1  12      224.81      310.10     15.89 o 
  13   1  12     1443.32     1470.59     27.08 o 
  15   1  12      362.99      421.13     28.26 o 
  17   1  12      383.47      346.96     28.33 o 
 -24   2  12      282.18      289.30     16.45 o 
 -22   2  12      308.52      300.00     14.40 o 
 -20   2  12      559.51      535.62     13.43 o 
 -18   2  12     1236.01     1264.60     17.99 o 
 -16   2  12     2725.61     2671.29     15.46 o 
 -14   2  12     2330.03     2299.34     21.54 o 
 -12   2  12     1365.93     1495.55     15.55 o 
 -10   2  12     5056.89     4973.82     74.41 o 
  -8   2  12     4534.57     4243.24     81.89 o 
  -6   2  12       42.77       36.93     10.53 o 
  -4   2  12      175.27      234.81     14.39 o 
  -2   2  12     3477.42     3347.85     47.26 o 
   0   2  12     2097.48     2143.96    109.81 o 
   2   2  12       35.74       66.75     23.89 o 
   4   2  12      434.09      479.93     25.92 o 
   6   2  12       29.37       30.76     20.52 o 
   8   2  12      232.84      214.36     16.11 o 
  10   2  12      208.53      217.57     16.44 o 
  12   2  12     1298.92     1303.32     25.03 o 
  14   2  12      210.27      214.67     24.58 o 
  16   2  12      197.70      182.34     26.09 o 
 -23   3  12      175.85      185.03     14.94 o 
 -21   3  12      470.61      478.97     12.48 o 
 -19   3  12       18.29       25.56     12.31 o 
 -17   3  12       31.27       46.63     10.79 o 
 -15   3  12     1248.54     1208.89     17.78 o 
 -13   3  12     1193.13     1152.42     26.11 o 
 -11   3  12     1715.89     1701.02     30.75 o 
  -9   3  12      750.95      822.46     12.26 o 
  -7   3  12      820.58      858.92     20.89 o 
  -5   3  12      281.53      262.08     14.40 o 
  -3   3  12      331.28      307.21     12.34 o 
  -1   3  12     1982.17     2032.08     55.01 o 
   1   3  12      533.66      586.94     27.43 o 
   3   3  12       72.73       84.10     25.58 o 
   5   3  12       57.62       53.10     25.06 o 
   7   3  12       49.32       34.21     26.71 o 
   9   3  12     1142.55     1083.10     22.00 o 
  11   3  12      106.79      142.10     17.38 o 
  13   3  12      201.54      222.81     18.15 o 
  15   3  12      156.75      152.86     20.76 o 
  17   3  12        9.05       41.03     30.45 o 
 -24   4  12        9.23       14.37     21.79 o 
 -22   4  12       75.93       84.60     16.42 o 
 -20   4  12       23.48       43.11     13.13 o 
 -18   4  12      215.84      243.54     11.23 o 
 -16   4  12     1048.11     1076.11     29.39 o 
 -14   4  12        2.12        5.75      9.77 o 
 -12   4  12      120.41      121.32     12.78 o 
 -10   4  12     3036.26     2924.21     30.99 o 
  -8   4  12      969.55      913.10     23.54 o 
  -6   4  12      155.36      154.36     12.88 o 
  -4   4  12       24.89       41.40     12.52 o 
  -2   4  12      313.97      293.07     16.98 o 
   0   4  12        7.96       13.24     17.85 o 
   2   4  12      253.68      272.05     28.49 o 
   4   4  12      338.64      331.86     26.81 o 
   6   4  12     2114.05     2092.71     33.19 o 
   8   4  12      750.58      734.13     27.95 o 
  10   4  12      924.48      931.71     18.66 o 
  12   4  12       56.03       76.73     20.55 o 
  14   4  12        0.10       18.48     22.29 o 
  16   4  12       19.82       22.62     22.56 o 
 -23   5  12      385.99      372.08     27.93 o 
 -21   5  12      489.30      475.49     17.93 o 
 -19   5  12      131.15      153.05     15.30 o 
 -17   5  12      590.82      574.15     27.03 o 
 -15   5  12     1856.45     1775.92     40.59 o 
 -13   5  12     8099.99     7767.07    152.33 o 
 -11   5  12      987.15      937.92     15.96 o 
  -9   5  12     4022.75     4040.04     41.68 o 
  -7   5  12     3036.88     3029.73     18.73 o 
  -5   5  12        1.50       19.05     12.11 o 
  -3   5  12     1180.10     1131.96     15.01 o 
  -1   5  12     2904.22     2877.84     29.45 o 
   1   5  12     1517.77     1411.78     31.58 o 
   3   5  12      395.01      416.51     20.51 o 
   5   5  12      426.08      423.81     20.57 o 
   7   5  12     1039.24     1047.57     28.99 o 
   9   5  12     3427.10     3439.43     39.24 o 
  11   5  12      506.48      511.98     18.36 o 
  13   5  12      335.20      330.96     23.60 o 
  15   5  12       67.19       51.31     24.68 o 
 -22   6  12      722.48      703.77     19.89 o 
 -20   6  12      486.69      472.28     16.92 o 
 -18   6  12      193.42      211.78     15.48 o 
 -16   6  12      106.78      144.44     17.28 o 
 -14   6  12      903.07     1000.25     28.46 o 
 -12   6  12     5141.09     5206.18    118.15 o 
 -10   6  12     7425.90     7299.67     60.05 o 
  -8   6  12     1154.64     1157.75     24.48 o 
  -6   6  12     2160.78     2230.43     21.35 o 
  -4   6  12     3222.94     3036.80     54.79 o 
  -2   6  12     5056.08     5209.73    126.45 o 
   0   6  12     5137.24     5311.54     39.59 o 
   2   6  12     2806.96     2746.45     31.98 o 
   4   6  12      448.13      430.42     20.46 o 
   6   6  12      958.37      916.17     27.55 o 
   8   6  12      489.10      521.43     29.83 o 
  10   6  12      823.62      754.30     30.20 o 
  12   6  12      730.26      717.67     23.84 o 
  14   6  12      307.44      353.61     26.78 o 
 -21   7  12      246.42      247.84     20.17 o 
 -19   7  12      423.81      416.97     19.14 o 
 -17   7  12       79.87       83.96     15.33 o 
 -15   7  12      915.00      941.44     22.81 o 
 -13   7  12     1685.62     1594.43     16.46 o 
 -11   7  12     4031.84     3898.96     49.92 o 
  -9   7  12     3292.74     3092.55     65.53 o 
  -7   7  12     2777.20     2799.10     22.13 o 
  -5   7  12       66.65       73.57     12.59 o 
  -3   7  12      192.59      187.24     13.76 o 
  -1   7  12     2421.47     2289.15     66.49 o 
   1   7  12     3481.56     3333.16     33.71 o 
   3   7  12     3191.59     3015.00     30.25 o 
   5   7  12     2744.07     2728.58     34.35 o 
   7   7  12      848.97      909.26     31.47 o 
   9   7  12      425.55      388.03     31.27 o 
  11   7  12     1419.30     1370.40     25.95 o 
  13   7  12      335.38      282.25     30.89 o 
 -20   8  12      258.89      289.76     19.53 o 
 -18   8  12      455.48      467.24     19.73 o 
 -16   8  12      222.12      215.86     16.04 o 
 -14   8  12      858.86      857.01     21.33 o 
 -12   8  12      612.16      588.29     16.03 o 
 -10   8  12     1030.69     1092.73     16.75 o 
  -8   8  12     3731.20     3701.51     38.23 o 
  -6   8  12     2551.22     2648.20     23.45 o 
  -4   8  12     2143.52     2159.97     27.31 o 
  -2   8  12     2826.04     2759.38     69.50 o 
   0   8  12     2292.51     2270.21     32.04 o 
   2   8  12     2361.37     2360.92     32.96 o 
   4   8  12     1497.22     1471.02     25.59 o 
   6   8  12      975.50      962.68     32.68 o 
   8   8  12      560.66      627.69     33.14 o 
  10   8  12      169.88      163.35     31.97 o 
  12   8  12      344.46      322.18     23.34 o 
 -19   9  12      151.64      144.70     20.80 o 
 -17   9  12      490.75      481.98     18.20 o 
 -15   9  12     1176.69     1182.77     18.62 o 
 -13   9  12      403.66      421.81     15.90 o 
 -11   9  12      417.83      441.84     15.07 o 
  -9   9  12       68.77       81.79     13.91 o 
  -7   9  12      248.84      199.64     42.52 o 
  -5   9  12     1452.50     1491.98     25.26 o 
  -3   9  12      397.05      404.19     15.91 o 
  -1   9  12      160.62      163.32     15.40 o 
   1   9  12       55.31      123.22     28.61 o 
   3   9  12      172.63      209.61     27.58 o 
   5   9  12      747.04      679.15     33.31 o 
   7   9  12      659.94      688.43     34.63 o 
   9   9  12       64.88       60.76     24.13 o 
  11   9  12      398.67      350.79     25.72 o 
 -16  10  12      111.80      111.43     19.70 o 
 -14  10  12      105.93      147.04     24.04 o 
 -12  10  12       85.23       82.30     18.66 o 
 -10  10  12        0.30       10.66     14.38 o 
  -8  10  12       14.47       24.36     14.89 o 
  -6  10  12       50.00       51.42     19.15 o 
  -4  10  12      487.73      478.44     17.18 o 
  -2  10  12       77.04       63.02     16.05 o 
   0  10  12      955.75      935.26     23.58 o 
   2  10  12       32.72       38.37     31.16 o 
   4  10  12        1.20       36.87     30.09 o 
   6  10  12        5.69       11.72     31.54 o 
   8  10  12      154.50      176.89     27.11 o 
 -13  11  12       51.83       57.06     17.22 o 
 -11  11  12      150.50      180.51     18.99 o 
  -9  11  12      154.95      149.67     18.56 o 
  -7  11  12       10.85        0.13     23.47 o 
  -5  11  12       29.46       44.63     16.56 o 
  -3  11  12      435.38      434.28     20.86 o 
  -1  11  12      523.63      501.77     21.82 o 
   1  11  12      260.58      274.65     24.96 o 
   3  11  12      105.11      104.25     32.43 o 
   5  11  12      139.08      127.90     28.05 o 
   7  11  12       59.33       20.25     34.63 o 
 -10  12  12       16.74       48.00     18.19 o 
  -8  12  12      305.04      356.64     20.12 o 
  -6  12  12      248.42      219.88     31.16 o 
  -4  12  12      543.12      617.60     23.85 o 
  -2  12  12      282.74      276.43     20.45 o 
   0  12  12      299.22      303.39     21.94 o 
   2  12  12      208.43      226.59     38.65 o 
 -25   1  13       50.56       44.45     17.80 o 
 -23   1  13      153.24      148.30     15.15 o 
 -21   1  13      522.93      509.91     12.75 o 
 -19   1  13       20.73       20.96     10.05 o 
 -17   1  13      296.57      271.83     12.91 o 
 -15   1  13     1163.94     1174.94     14.01 o 
 -13   1  13     4516.39     4420.25     47.52 o 
 -11   1  13     1444.31     1444.17     24.83 o 
  -9   1  13      514.58      565.47     11.33 o 
  -7   1  13     1070.93     1090.38     17.32 o 
  -5   1  13     3571.56     3666.50     54.32 o 
  -3   1  13     1079.01     1103.43     23.62 o 
  -1   1  13     5483.51     5325.84     64.71 o 
   1   1  13      390.86      349.42     20.46 o 
   3   1  13       93.05       93.41     21.76 o 
   5   1  13      155.48      189.27     18.23 o 
   7   1  13     4643.28     4791.36     54.11 o 
   9   1  13     1519.79     1614.21     23.34 o 
  11   1  13      296.31      311.84     17.18 o 
  13   1  13        2.78        1.85     16.61 o 
  15   1  13      120.00      110.75     19.62 o 
 -24   2  13      417.26      463.99     16.95 o 
 -22   2  13      551.23      583.64     15.07 o 
 -20   2  13      808.88      792.11     19.42 o 
 -18   2  13     1248.65     1200.55     14.97 o 
 -16   2  13      229.54      236.80     11.42 o 
 -14   2  13      522.67      555.60     12.51 o 
 -12   2  13     1595.44     1672.67     33.53 o 
 -10   2  13     2934.26     2989.02     31.50 o 
  -8   2  13     2665.99     2753.73     29.01 o 
  -6   2  13     3519.14     3366.48     52.97 o 
  -4   2  13     9404.40     9395.07     49.63 o 
  -2   2  13     7360.93     7161.66     77.44 o 
   0   2  13     5329.83     5290.21    146.26 o 
   2   2  13     1147.11     1080.99     29.10 o 
   4   2  13      659.98      676.79     28.64 o 
   6   2  13     3052.52     3174.05     39.53 o 
   8   2  13     3176.15     3345.08     38.75 o 
  10   2  13      121.46      133.37     16.19 o 
  12   2  13      203.03      217.29     17.99 o 
  14   2  13      390.52      362.20     19.59 o 
  16   2  13      406.83      398.59     22.26 o 
 -23   3  13      284.03      240.65     16.74 o 
 -21   3  13      771.17      757.48     14.09 o 
 -19   3  13     2154.89     2127.82     27.29 o 
 -17   3  13     1018.06     1045.03     17.20 o 
 -15   3  13      165.76      166.45     12.28 o 
 -13   3  13      555.06      600.75     11.84 o 
 -11   3  13     6292.01     6322.50     62.80 o 
  -9   3  13     3613.48     3760.06     55.80 o 
  -7   3  13     5612.97     5318.99     58.85 o 
  -5   3  13     2859.03     2724.50     31.62 o 
  -3   3  13     2294.97     2259.55     20.96 o 
  -1   3  13     1355.97     1328.91     55.46 o 
   1   3  13     6293.55     6059.04     45.70 o 
   3   3  13     5624.53     5210.92     37.92 o 
   5   3  13     6663.55     6299.23     41.67 o 
   7   3  13     3569.70     3478.21     38.32 o 
   9   3  13     2153.13     2195.20     36.36 o 
  11   3  13      480.50      487.01     21.80 o 
  13   3  13      554.92      548.29     21.93 o 
  15   3  13     1145.44     1114.21     23.47 o 
 -22   4  13     1322.65     1378.43     33.36 o 
 -20   4  13     1990.06     1944.14     15.88 o 
 -18   4  13     1433.77     1496.50     16.50 o 
 -16   4  13      663.50      658.00     12.70 o 
 -14   4  13     2093.72     2040.30     27.80 o 
 -12   4  13     3400.22     3218.61     46.98 o 
 -10   4  13     6820.07     6559.58     57.23 o 
  -8   4  13     8146.30     8181.69     88.39 o 
  -6   4  13     7834.87     8063.26    147.34 o 
  -4   4  13     2759.53     2869.79     23.25 o 
  -2   4  13     1735.20     1802.24     23.69 o 
   0   4  13     4958.32     5057.92     40.63 o 
   2   4  13    10335.67     9996.78     52.15 o 
   4   4  13    10355.33    10340.01     52.33 o 
   6   4  13     4894.52     4805.91     40.51 o 
   8   4  13     2322.20     2311.41     36.88 o 
  10   4  13     1291.63     1203.16     29.91 o 
  12   4  13     1023.40     1005.27     28.44 o 
  14   4  13     1266.88     1261.17     27.30 o 
 -23   5  13      349.39      330.28     23.39 o 
 -21   5  13      871.42      866.18     16.90 o 
 -19   5  13      377.14      339.86     14.20 o 
 -17   5  13     1352.21     1364.10     15.75 o 
 -15   5  13      286.40      291.88     12.16 o 
 -13   5  13      814.14      860.27     29.91 o 
 -11   5  13     1208.39     1237.41     13.60 o 
  -9   5  13    14226.90    14035.78    187.92 o 
  -7   5  13     2636.20     2529.53     62.61 o 
  -5   5  13      391.21      433.74     14.01 o 
  -3   5  13      833.74      953.37     16.10 o 
  -1   5  13     2555.89     2541.35     28.58 o 
   1   5  13     1373.42     1347.98     28.99 o 
   3   5  13     6030.26     6061.63     43.91 o 
   5   5  13     3839.54     3666.60     37.69 o 
   7   5  13      473.71      464.58     30.00 o 
   9   5  13       55.95       59.96     30.91 o 
  11   5  13      460.16      461.11     21.67 o 
  13   5  13     1143.60     1186.10     26.03 o 
  15   5  13      865.36      926.29     29.40 o 
 -22   6  13       58.07       60.17     18.30 o 
 -20   6  13      126.82      127.51     15.43 o 
 -18   6  13      315.64      288.21     17.14 o 
 -16   6  13     1144.94     1148.32     21.50 o 
 -14   6  13      272.41      299.58     14.91 o 
 -12   6  13      372.83      391.91     13.81 o 
 -10   6  13     1717.45     1671.52     36.18 o 
  -8   6  13     2219.03     2095.49     63.52 o 
  -6   6  13      487.91      490.79     13.60 o 
  -4   6  13      132.41      103.22     13.07 o 
  -2   6  13       11.73        7.19     15.61 o 
   0   6  13       35.82       81.85     24.07 o 
   2   6  13      949.05      861.83     22.59 o 
   4   6  13     2553.94     2474.56     33.89 o 
   6   6  13      371.68      343.65     28.13 o 
   8   6  13       62.07       57.11     21.35 o 
  10   6  13      207.76      225.41     21.79 o 
  12   6  13      614.64      638.23     25.00 o 
  14   6  13      372.36      435.43     27.05 o 
 -21   7  13       64.36       68.56     18.94 o 
 -19   7  13        2.69       -0.78     18.77 o 
 -17   7  13       53.82       78.93     13.83 o 
 -15   7  13      131.51      108.66     15.96 o 
 -13   7  13      247.83      244.76     15.11 o 
 -11   7  13        8.89       30.63     13.08 o 
  -9   7  13      326.65      310.75     13.77 o 
  -7   7  13        8.51       10.36     17.27 o 
  -5   7  13       25.56       14.30     13.43 o 
  -3   7  13       53.24       61.34     17.00 o 
  -1   7  13      234.26      216.13     26.82 o 
   1   7  13      408.21      346.35     28.27 o 
   3   7  13      105.82      105.18     20.50 o 
   5   7  13       50.29       68.79     20.94 o 
   7   7  13        1.12       22.18     30.17 o 
   9   7  13      276.94      344.77     24.97 o 
  11   7  13       56.88       73.59     22.17 o 
  13   7  13       63.91       72.11     27.22 o 
 -20   8  13      694.74      698.96     19.30 o 
 -18   8  13      277.65      315.51     16.58 o 
 -16   8  13      213.29      220.39     28.24 o 
 -14   8  13        8.58       41.25     14.27 o 
 -12   8  13       46.06       45.61     15.42 o 
 -10   8  13     2465.61     2439.42     56.37 o 
  -8   8  13     2754.26     2547.69     80.43 o 
  -6   8  13      183.20      171.08     13.55 o 
  -4   8  13      637.94      639.39     21.67 o 
  -2   8  13      106.85      102.92     18.72 o 
   0   8  13      214.65      185.51     29.08 o 
   2   8  13      296.84      319.80     21.56 o 
   4   8  13      783.70      804.61     25.07 o 
   6   8  13      312.97      286.83     31.23 o 
   8   8  13       79.14       99.60     31.61 o 
  10   8  13        7.91       41.94     35.26 o 
 -17   9  13      383.67      383.09     17.35 o 
 -15   9  13       86.69      100.60     35.89 o 
 -13   9  13      321.54      294.49     16.12 o 
 -11   9  13      672.65      644.44     17.31 o 
  -9   9  13     1664.50     1634.48     35.80 o 
  -7   9  13     2508.38     2534.78     23.50 o 
  -5   9  13      865.72      884.59     23.51 o 
  -3   9  13      200.51      151.81     22.42 o 
  -1   9  13        5.41       24.09     20.79 o 
   1   9  13     1334.54     1316.75     31.75 o 
   3   9  13     1716.96     1704.24     28.06 o 
   5   9  13      744.04      750.26     34.17 o 
   7   9  13       23.78       64.00     33.95 o 
   9   9  13      172.78      215.11     33.06 o 
 -16  10  13      632.10      691.58     21.77 o 
 -14  10  13      363.76      376.23     16.98 o 
 -12  10  13      776.52      835.84     18.16 o 
 -10  10  13     1540.59     1577.29     21.30 o 
  -8  10  13      570.25      481.45    139.32 o 
  -6  10  13      714.92      693.70     19.95 o 
  -4  10  13      214.18      200.24     18.09 o 
  -2  10  13      580.32      577.27     18.71 o 
   0  10  13      427.06      506.10     30.06 o 
   2  10  13      816.08      839.18     26.85 o 
   4  10  13      833.35      858.08     36.08 o 
   6  10  13      909.86     1002.27     38.27 o 
   8  10  13      827.50      804.84     29.79 o 
 -13  11  13      208.38      200.48     20.37 o 
 -11  11  13       63.69       50.60     20.74 o 
  -9  11  13      247.52      278.56     19.80 o 
  -7  11  13      480.02      490.50     25.56 o 
  -5  11  13      834.51      834.01     20.95 o 
  -3  11  13      821.97      764.59     22.38 o 
  -1  11  13      709.98      712.78     26.26 o 
   1  11  13      549.15      597.72     27.78 o 
   3  11  13      257.72      258.26     38.07 o 
   5  11  13      284.03      359.55     38.28 o 
  -8  12  13      617.56      658.45     29.95 o 
  -6  12  13     1178.41     1165.26     44.18 o 
  -4  12  13     1281.12     1299.67     24.70 o 
  -2  12  13      747.37      715.07     23.12 o 
   0  12  13      691.98      678.17     31.28 o 
 -24   0  14      248.56      292.36     24.66 o 
 -22   0  14      284.24      291.78     35.26 o 
 -20   0  14     1010.16     1030.20     67.51 o 
 -18   0  14     2737.37     2638.41     21.33 o 
 -16   0  14     4207.22     4224.58     36.28 o 
 -14   0  14    11595.08    11757.39    229.16 o 
 -12   0  14    12047.78    11583.51    288.52 o 
 -10   0  14      273.82      226.14     22.88 o 
  -8   0  14       46.85       62.38     17.14 o 
  -6   0  14    13207.63    12770.39     96.01 o 
  -4   0  14     7587.44     7611.22    199.74 o 
  -2   0  14     9061.04     9082.68     58.72 o 
   0   0  14     2350.34     2206.53     37.80 o 
   2   0  14      226.69      196.11     32.34 o 
   4   0  14       24.20       37.83     25.57 o 
   6   0  14     7857.19     7540.55    165.74 o 
   8   0  14     6643.86     6317.81    139.49 o 
  10   0  14     6961.13     6513.74    195.68 o 
  12   0  14      143.30      138.93     25.11 o 
  14   0  14     1160.35     1104.81     30.15 o 
 -23   1  14      599.62      605.03     16.37 o 
 -21   1  14      298.94      265.31     13.21 o 
 -19   1  14     1229.61     1212.44     16.91 o 
 -17   1  14     1155.84     1208.43     12.22 o 
 -15   1  14     3661.79     3610.52     23.02 o 
 -13   1  14      753.17      736.42     13.32 o 
 -11   1  14       11.68        4.84     10.84 o 
  -9   1  14       87.02       71.02     12.66 o 
  -7   1  14     2445.88     2418.35     22.34 o 
  -5   1  14     8417.93     8665.42    111.62 o 
  -3   1  14     5956.37     6021.70    132.85 o 
  -1   1  14     2332.63     2243.93     44.85 o 
   1   1  14        2.05        7.28     19.75 o 
   3   1  14      944.48      903.07     24.25 o 
   5   1  14     1773.01     1769.34     31.63 o 
   7   1  14     3347.14     3147.26     32.71 o 
   9   1  14     1097.91     1124.93     21.35 o 
  11   1  14      801.93      773.63     19.52 o 
  13   1  14      543.72      504.41     19.64 o 
  15   1  14       54.09       88.16     21.64 o 
 -24   2  14      255.30      226.34     18.58 o 
 -22   2  14      345.70      353.89     20.93 o 
 -20   2  14      197.71      193.55     13.31 o 
 -18   2  14       57.44       49.32     11.82 o 
 -16   2  14      662.67      631.55     13.17 o 
 -14   2  14       16.42       20.26     11.09 o 
 -12   2  14       12.89       27.63      9.90 o 
 -10   2  14     1700.54     1623.48     28.58 o 
  -8   2  14     2395.39     2328.32     24.89 o 
  -6   2  14      213.03      202.98     12.54 o 
  -4   2  14      789.22      735.95     14.58 o 
  -2   2  14     2149.63     2236.52     22.28 o 
   0   2  14       62.38       63.67     21.70 o 
   2   2  14      193.32      187.78     24.63 o 
   4   2  14      643.42      636.68     28.64 o 
   6   2  14     1809.32     1838.17     35.04 o 
   8   2  14      770.90      762.07     22.07 o 
  10   2  14      472.29      436.48     19.25 o 
  12   2  14       83.08       86.89     18.86 o 
  14   2  14      349.48      314.04     21.06 o 
 -23   3  14      450.90      393.64     18.94 o 
 -21   3  14      371.39      355.84     13.13 o 
 -19   3  14       66.29       81.24     12.98 o 
 -17   3  14      784.31      784.66     16.30 o 
 -15   3  14      982.16      995.43     20.32 o 
 -13   3  14      112.18      146.50     11.05 o 
 -11   3  14      934.44      903.86     13.91 o 
  -9   3  14        2.79        5.55     11.81 o 
  -7   3  14     1214.31     1260.10     21.81 o 
  -5   3  14      407.78      432.81     13.98 o 
  -3   3  14       15.64       24.31     13.85 o 
  -1   3  14        1.14        8.20     26.27 o 
   1   3  14     2500.74     2415.72     34.23 o 
   3   3  14     1554.86     1378.01     25.70 o 
   5   3  14       79.07       85.30     28.28 o 
   7   3  14       94.75      132.25     27.86 o 
   9   3  14      846.21      876.63     22.53 o 
  11   3  14      365.01      360.41     23.66 o 
  13   3  14        0.23        5.44     22.35 o 
  15   3  14        0.04       -5.61     25.86 o 
 -22   4  14      179.77      217.16     15.41 o 
 -20   4  14        0.07       12.32     14.13 o 
 -18   4  14      119.48      155.42     13.95 o 
 -16   4  14     3052.01     2948.27     62.55 o 
 -14   4  14     1116.27     1193.95     26.07 o 
 -12   4  14     1040.02     1079.00     14.27 o 
 -10   4  14     2773.41     2607.60     39.25 o 
  -8   4  14     1218.43     1183.05     24.40 o 
  -6   4  14     1143.81     1082.19     23.37 o 
  -4   4  14      550.61      527.14     23.20 o 
  -2   4  14     1679.86     1526.37     22.57 o 
   0   4  14      156.35      180.01     26.88 o 
   2   4  14     1674.23     1650.07     32.39 o 
   4   4  14      276.43      254.30     26.64 o 
   6   4  14     1133.35     1045.55     32.62 o 
   8   4  14       85.95       89.44     28.62 o 
  10   4  14       14.98        6.86     17.87 o 
  12   4  14       16.57       35.97     34.40 o 
  14   4  14      151.74      117.01     23.51 o 
 -23   5  14       86.98       80.06     24.56 o 
 -21   5  14      498.28      511.52     18.91 o 
 -19   5  14      169.44      161.58     15.28 o 
 -17   5  14      244.59      232.00     12.82 o 
 -15   5  14     1482.30     1416.77     27.12 o 
 -13   5  14     3866.60     3676.99     41.93 o 
 -11   5  14     1120.26     1089.27     21.07 o 
  -9   5  14     1221.99     1216.19     39.84 o 
  -7   5  14      259.58      283.88     17.77 o 
  -5   5  14     5922.98     5529.97     31.29 o 
  -3   5  14     4055.49     3742.00     83.68 o 
  -1   5  14     3289.04     3144.49     36.31 o 
   1   5  14      991.41      999.50     22.71 o 
   3   5  14     1005.69      982.73     28.93 o 
   5   5  14      624.42      623.60     30.08 o 
   7   5  14     2785.83     2665.19     38.38 o 
   9   5  14      988.28      955.59     34.35 o 
  11   5  14      516.62      488.02     23.23 o 
  13   5  14      280.17      267.76     24.65 o 
 -22   6  14     1023.86     1034.68     23.32 o 
 -20   6  14      616.75      612.46     19.10 o 
 -18   6  14      609.25      645.73     26.91 o 
 -16   6  14      152.05      159.07     13.69 o 
 -14   6  14      417.70      429.03     29.81 o 
 -12   6  14     2214.01     2313.12     43.49 o 
 -10   6  14     1068.02     1162.18     16.70 o 
  -8   6  14      226.64      210.29     18.13 o 
  -6   6  14      680.62      682.18     15.29 o 
  -4   6  14     2763.33     2624.06     27.75 o 
  -2   6  14     6161.45     6230.94     42.70 o 
   0   6  14     4286.78     4013.35     32.50 o 
   2   6  14     2764.05     2690.15     28.47 o 
   4   6  14     1422.42     1376.57     31.35 o 
   6   6  14      488.97      510.56     28.12 o 
   8   6  14      955.27      954.44     33.83 o 
  10   6  14     1351.66     1367.90     24.94 o 
  12   6  14      328.07      338.16     38.43 o 
 -21   7  14      589.28      526.60     20.07 o 
 -19   7  14      346.04      343.52     21.86 o 
 -17   7  14      943.45      925.59     18.28 o 
 -15   7  14      482.16      513.53     17.05 o 
 -13   7  14      960.86      916.30     17.08 o 
 -11   7  14     2854.97     2847.51     24.59 o 
  -9   7  14     1817.74     1807.07     18.41 o 
  -7   7  14      228.02      221.12     13.25 o 
  -5   7  14      188.33      210.76     14.44 o 
  -3   7  14      989.83      956.26     22.41 o 
  -1   7  14      426.05      475.36     27.26 o 
   1   7  14     1899.75     1840.65     33.19 o 
   3   7  14     2106.89     2021.37     28.35 o 
   5   7  14      703.07      725.02     31.06 o 
   7   7  14      650.33      641.17     25.30 o 
   9   7  14     1534.33     1574.81     38.09 o 
  11   7  14      470.26      471.30     25.69 o 
 -18   8  14      433.62      517.86     21.49 o 
 -16   8  14      720.17      763.90     21.70 o 
 -14   8  14      894.51      883.16     16.18 o 
 -12   8  14      359.37      314.63     17.03 o 
 -10   8  14      591.69      598.57     16.31 o 
  -8   8  14     1530.12     1555.73     19.73 o 
  -6   8  14     1438.85     1526.34     15.60 o 
  -4   8  14     2274.67     2262.98     36.82 o 
  -2   8  14      896.57      917.67     31.00 o 
   0   8  14     3262.06     3167.25     30.54 o 
   2   8  14     1229.82     1216.24     33.31 o 
   4   8  14      787.33      783.11     24.66 o 
   6   8  14      209.04      208.68     32.09 o 
   8   8  14      358.88      364.16     25.96 o 
  10   8  14      107.34      107.94     33.44 o 
 -17   9  14      616.12      639.91     22.08 o 
 -15   9  14      613.11      616.04     19.78 o 
 -13   9  14      409.71      361.41     21.59 o 
 -11   9  14      100.16       86.64     17.34 o 
  -9   9  14       95.39      119.47     16.57 o 
  -7   9  14      494.21      488.19     13.93 o 
  -5   9  14       42.80       61.20     15.65 o 
  -3   9  14      636.58      650.22     21.93 o 
  -1   9  14      639.11      672.69     33.19 o 
   1   9  14       78.56      117.32     31.81 o 
   3   9  14       72.36      110.29     32.96 o 
   5   9  14      150.42      201.14     33.67 o 
   7   9  14      149.20      134.61     36.49 o 
   9   9  14      204.60      182.69     34.78 o 
 -14  10  14      127.43      154.03     18.04 o 
 -12  10  14       44.99       60.49     19.50 o 
 -10  10  14      140.58      177.75     18.47 o 
  -8  10  14       24.41       24.65     20.74 o 
  -6  10  14       11.40       33.47     18.80 o 
  -4  10  14        3.73       18.90     18.91 o 
  -2  10  14       93.94      116.94     24.56 o 
   0  10  14        0.54      -30.98     30.98 o 
   2  10  14       50.00       97.64     34.61 o 
   4  10  14        1.91       31.74     31.92 o 
   6  10  14       23.02       25.32     36.55 o 
 -11  11  14      268.87      297.54     20.59 o 
  -9  11  14      400.38      387.06     84.85 o 
  -7  11  14      204.52      223.13     18.15 o 
  -5  11  14      253.58      242.06     22.37 o 
  -3  11  14      598.02      625.50     24.94 o 
  -1  11  14      675.15      654.25     28.41 o 
   1  11  14       79.15       96.04     37.75 o 
   3  11  14       16.02       20.72     27.31 o 
  -6  12  14      782.17      827.44     30.51 o 
  -4  12  14      907.84      918.12     23.63 o 
  -2  12  14      512.79      438.28     24.62 o 
 -23   1  15      214.72      214.96     16.39 o 
 -21   1  15      283.34      284.84     15.56 o 
 -19   1  15       46.92       56.10     13.56 o 
 -17   1  15       54.40       41.31     12.46 o 
 -15   1  15      752.46      801.57     21.37 o 
 -13   1  15     1604.78     1598.23     26.20 o 
 -11   1  15      281.77      297.12     12.83 o 
  -9   1  15      232.98      227.31     10.60 o 
  -7   1  15      396.91      384.16     12.83 o 
  -5   1  15      537.20      525.42     19.31 o 
  -3   1  15     4641.96     4677.15     85.67 o 
  -1   1  15     3921.48     3826.21     31.55 o 
   1   1  15      951.05      883.69     26.34 o 
   3   1  15     1620.06     1580.80     28.27 o 
   5   1  15     1582.35     1567.40     24.74 o 
   7   1  15      553.98      554.46     18.33 o 
   9   1  15      589.81      553.59     18.59 o 
  11   1  15      852.60      799.48     20.82 o 
  13   1  15      336.32      309.61     21.20 o 
 -24   2  15      558.45      514.30     17.21 o 
 -22   2  15     1014.43     1057.74     16.46 o 
 -20   2  15      541.91      544.16     14.31 o 
 -18   2  15      548.09      580.99     13.54 o 
 -16   2  15     2139.91     2094.49     25.44 o 
 -14   2  15     1730.20     1760.31     23.97 o 
 -12   2  15        3.42       23.55     12.10 o 
 -10   2  15      459.49      466.69     10.80 o 
  -8   2  15     1340.52     1347.45     13.47 o 
  -6   2  15     2374.85     2410.34     27.24 o 
  -4   2  15     4562.40     4481.70     61.62 o 
  -2   2  15     8465.65     8179.95     90.19 o 
   0   2  15     4786.24     4793.56    168.48 o 
   2   2  15     1788.38     1700.84     31.93 o 
   4   2  15     3911.55     3707.34     42.13 o 
   6   2  15     1567.66     1556.65     35.04 o 
   8   2  15       99.29      112.94     20.78 o 
  10   2  15      241.60      249.89     21.59 o 
  12   2  15      846.60      807.88     34.84 o 
  14   2  15      263.88      233.51     24.16 o 
 -23   3  15      454.82      401.09     17.46 o 
 -21   3  15      900.80      873.27     15.42 o 
 -19   3  15     1394.77     1371.65     22.70 o 
 -17   3  15     2715.83     2730.85     41.78 o 
 -15   3  15     2514.10     2487.14     23.13 o 
 -13   3  15     4118.42     4148.48     85.24 o 
 -11   3  15     1498.95     1534.45     35.03 o 
  -9   3  15     2317.37     2348.78     45.28 o 
  -7   3  15     2862.46     2869.82     81.24 o 
  -5   3  15     4571.57     4623.33     58.94 o 
  -3   3  15     2158.82     2053.64     29.65 o 
  -1   3  15      670.47      633.85     27.14 o 
   1   3  15     1000.40     1043.71     28.53 o 
   3   3  15     4204.89     4134.37     40.51 o 
   5   3  15     2154.95     2147.23     36.08 o 
   7   3  15      688.65      808.01     29.33 o 
   9   3  15      464.13      542.56     29.40 o 
  11   3  15      772.92      800.08     24.88 o 
  13   3  15     1138.12     1078.47     53.74 o 
 -22   4  15     1044.30      981.08     22.20 o 
 -20   4  15     2160.68     2264.95     36.07 o 
 -18   4  15     2863.15     2960.79     20.74 o 
 -16   4  15     1781.75     1701.55     37.08 o 
 -14   4  15     3441.83     3459.28     48.71 o 
 -12   4  15     7376.25     7108.52     65.44 o 
 -10   4  15     5707.22     5700.14     57.66 o 
  -8   4  15     2867.70     2828.54     31.65 o 
  -6   4  15     4900.01     5013.83     84.45 o 
  -4   4  15     3306.50     3321.57     21.34 o 
  -2   4  15     1176.65     1192.35     21.47 o 
   0   4  15     2112.07     2105.85     32.91 o 
   2   4  15     4229.21     4199.08     39.13 o 
   4   4  15     1901.87     1946.16     33.60 o 
   6   4  15      842.05      911.10     32.10 o 
   8   4  15     1051.31     1044.80     32.10 o 
  10   4  15     1000.30      919.85     28.73 o 
  12   4  15     1173.08     1171.43     33.65 o 
 -21   5  15      938.94      966.88     28.14 o 
 -19   5  15      531.36      507.56     14.15 o 
 -17   5  15      757.17      737.91     13.62 o 
 -15   5  15      663.32      637.28     12.30 o 
 -13   5  15     1099.84     1137.87     22.82 o 
 -11   5  15     1930.21     1936.43     19.63 o 
  -9   5  15     4394.56     4414.16     69.83 o 
  -7   5  15     1600.57     1547.72     22.18 o 
  -5   5  15     2331.93     2265.80     23.06 o 
  -3   5  15      271.66      273.10     17.11 o 
  -1   5  15     3707.19     3612.54     37.17 o 
   1   5  15     2803.24     2862.68     35.67 o 
   3   5  15     1203.91     1340.09     31.70 o 
   5   5  15      156.47      187.67     27.56 o 
   7   5  15      771.48      793.25     33.02 o 
   9   5  15       84.20       64.33     32.46 o 
  11   5  15      342.18      306.74     27.67 o 
  13   5  15      591.29      585.30     27.73 o 
 -20   6  15      154.00      183.35     18.30 o 
 -18   6  15      325.10      304.11     14.66 o 
 -16   6  15      320.58      321.91     13.18 o 
 -14   6  15       76.89       96.16     13.91 o 
 -12   6  15      253.46      272.18     18.49 o 
 -10   6  15      606.52      588.40     15.56 o 
  -8   6  15     2652.45     2613.22     89.04 o 
  -6   6  15      423.84      387.16     15.85 o 
  -4   6  15      110.21       98.82     14.14 o 
  -2   6  15      466.14      397.06     20.55 o 
   0   6  15     1012.63      972.02     22.59 o 
   2   6  15      464.40      430.83     27.45 o 
   4   6  15      143.98      179.86     20.80 o 
   6   6  15       71.67       83.94     30.90 o 
   8   6  15      180.52      163.76     31.28 o 
  10   6  15       37.86       47.71     20.58 o 
  12   6  15       74.88       79.28     24.94 o 
 -19   7  15       61.62       76.34     20.57 o 
 -17   7  15       43.36       85.00     18.36 o 
 -15   7  15       27.90       33.86     14.09 o 
 -13   7  15       33.89       44.49     18.53 o 
 -11   7  15       87.70       64.61     15.83 o 
  -9   7  15        3.33        3.22     13.83 o 
  -7   7  15       11.86       23.13     13.68 o 
  -5   7  15      637.46      654.06     22.48 o 
  -3   7  15       38.55       49.89     21.85 o 
  -1   7  15       36.61       41.82     20.41 o 
   1   7  15       18.51       27.89     29.35 o 
   3   7  15       17.10       32.20     26.77 o 
   5   7  15      119.26      147.83     31.90 o 
   7   7  15       32.17        0.76     34.61 o 
   9   7  15        2.47        4.30     25.83 o 
  11   7  15       37.62       45.97     34.71 o 
 -18   8  15       35.29       58.08     19.86 o 
 -16   8  15       14.25       19.76     18.28 o 
 -14   8  15       11.89      -15.26     15.26 o 
 -12   8  15      422.73      431.80     17.68 o 
 -10   8  15      144.04      142.98     16.41 o 
  -8   8  15      550.99      506.72     13.47 o 
  -6   8  15      527.44      492.32     13.74 o 
  -4   8  15       14.96       29.12     19.21 o 
  -2   8  15      257.73      212.98     22.97 o 
   0   8  15        3.98      -22.75     30.35 o 
   2   8  15      538.04      527.84     32.21 o 
   4   8  15      593.54      553.35     24.84 o 
   6   8  15      644.86      629.70     32.79 o 
   8   8  15       44.94       16.40     32.40 o 
 -17   9  15       65.59       59.74     21.35 o 
 -15   9  15       33.13       42.58     22.54 o 
 -13   9  15      261.96      222.88     16.33 o 
 -11   9  15     1269.12     1259.96     23.60 o 
  -9   9  15      829.08      801.57     18.95 o 
  -7   9  15      869.32      886.65     16.48 o 
  -5   9  15     1595.06     1606.06     20.65 o 
  -3   9  15      583.86      586.84     26.51 o 
  -1   9  15      611.50      629.59     25.24 o 
   1   9  15     1828.74     1718.30     28.35 o 
   3   9  15     1595.33     1664.02     37.52 o 
   5   9  15      510.43      521.38     34.05 o 
   7   9  15      148.08      167.03     37.39 o 
 -14  10  15      584.90      604.75     19.37 o 
 -12  10  15     1693.88     1819.36     21.31 o 
 -10  10  15     2080.14     2049.92    507.75 o 
  -8  10  15     1331.73     1383.82     17.76 o 
  -6  10  15      549.97      588.88     21.76 o 
  -4  10  15      243.99      252.14     22.43 o 
  -2  10  15      857.89      904.99     36.82 o 
   0  10  15      631.73      649.18     36.08 o 
   2  10  15     1081.81     1047.05     28.87 o 
   4  10  15      206.51      211.57     32.77 o 
 -11  11  15      552.09      594.34     21.77 o 
  -9  11  15      759.79      806.93     29.40 o 
  -7  11  15      513.26      498.48     22.35 o 
  -5  11  15       64.92       65.26     22.96 o 
  -3  11  15      350.57      383.26     27.39 o 
  -1  11  15      650.78      669.47     39.76 o 
   1  11  15      444.10      395.43     35.64 o 
 -24   0  16      373.01      377.72     23.46 o 
 -22   0  16       37.86       42.90     23.23 o 
 -20   0  16       68.40      108.23     20.72 o 
 -18   0  16     1223.47     1109.58     22.17 o 
 -16   0  16     2134.57     2270.18     86.53 o 
 -14   0  16     6529.36     6267.75    164.50 o 
 -12   0  16     6718.75     6827.06    164.96 o 
 -10   0  16     4434.36     4719.65    219.28 o 
  -8   0  16     1684.24     1785.18     21.90 o 
  -6   0  16     3674.34     3542.12     26.95 o 
  -4   0  16    11039.53     8580.00   2959.82 o 
  -2   0  16     1913.21     1857.19     35.38 o 
   0   0  16      375.87      392.48     27.76 o 
   2   0  16     8106.22     8257.79     65.06 o 
   4   0  16     3368.94     3510.77     50.08 o 
   6   0  16     1958.14     1873.96     50.71 o 
   8   0  16     1304.69     1187.79     34.98 o 
  10   0  16     2593.30     2346.39     69.73 o 
  12   0  16     1047.99      957.90     54.69 o 
 -23   1  16      321.94      337.68     16.12 o 
 -21   1  16       11.72       29.71     12.14 o 
 -19   1  16       41.87       53.46     11.96 o 
 -17   1  16      894.88      907.42     20.56 o 
 -15   1  16     3091.71     2982.29     26.48 o 
 -13   1  16      550.27      659.07     12.34 o 
 -11   1  16     1041.27     1061.13     25.07 o 
  -9   1  16      239.22      280.43     12.38 o 
  -7   1  16     1364.63     1437.53     14.76 o 
  -5   1  16     3001.53     2929.77     44.34 o 
  -3   1  16     3894.52     3800.57     50.21 o 
  -1   1  16     3201.86     3358.71     32.09 o 
   1   1  16     1777.93     1869.77     30.22 o 
   3   1  16     4767.88     4791.87     79.59 o 
   5   1  16     2213.74     2262.23     27.96 o 
   7   1  16      604.57      561.66     19.84 o 
   9   1  16      496.49      502.70     19.99 o 
  11   1  16      471.44      426.88     22.40 o 
  13   1  16      197.45      250.78     22.67 o 
 -22   2  16      129.05      140.06     17.03 o 
 -20   2  16        3.28       18.13     14.21 o 
 -18   2  16        0.49       -1.63     13.26 o 
 -16   2  16      824.91      839.22     13.81 o 
 -14   2  16     1449.87     1397.25     30.93 o 
 -12   2  16      349.75      363.95     12.08 o 
 -10   2  16       84.93      108.53     12.24 o 
  -8   2  16     2068.16     2147.38     19.05 o 
  -6   2  16      908.26      928.39     16.49 o 
  -4   2  16       23.05       25.31     13.39 o 
  -2   2  16      187.89      138.85     14.17 o 
   0   2  16     1754.10     1727.62     58.35 o 
   2   2  16      904.24      886.21     31.41 o 
   4   2  16      751.62      770.43     30.95 o 
   6   2  16     2239.08     2028.75     39.48 o 
   8   2  16      384.54      388.23     21.97 o 
  10   2  16      129.87      146.71     24.15 o 
  12   2  16      278.90      321.78     26.83 o 
 -23   3  16       43.84       61.73     17.12 o 
 -21   3  16      398.52      449.76     14.92 o 
 -19   3  16      317.24      318.87     12.23 o 
 -17   3  16      223.36      235.65     15.04 o 
 -15   3  16      201.45      192.02     12.68 o 
 -13   3  16      503.60      508.97     13.66 o 
 -11   3  16     1291.66     1257.54     17.06 o 
  -9   3  16      568.28      588.56     13.87 o 
  -7   3  16      170.20      149.06     13.38 o 
  -5   3  16      963.24      911.76     24.92 o 
  -3   3  16       65.64       90.35     14.56 o 
  -1   3  16      116.23      138.65     26.28 o 
   1   3  16      889.88      825.81     30.77 o 
   3   3  16       81.26       32.26     26.02 o 
   5   3  16      305.65      342.31     32.13 o 
   7   3  16      255.27      246.27     31.07 o 
   9   3  16      348.00      335.61     23.19 o 
  11   3  16      111.50      123.99     24.39 o 
  13   3  16      239.23      248.58     30.25 o 
 -22   4  16       74.87      105.64     17.51 o 
 -20   4  16        0.31       26.95     13.41 o 
 -18   4  16       14.71        2.04     14.07 o 
 -16   4  16     1457.02     1478.20     20.92 o 
 -14   4  16      312.68      354.24     12.53 o 
 -12   4  16       89.22       89.74     13.42 o 
 -10   4  16      548.95      510.42     13.78 o 
  -8   4  16     1808.77     1724.63     26.32 o 
  -6   4  16        1.01       11.88     13.46 o 
  -4   4  16     4262.63     4232.93     94.29 o 
  -2   4  16        4.08       59.37     26.26 o 
   0   4  16       91.76       95.44     26.79 o 
   2   4  16       32.15       39.85     29.41 o 
   4   4  16      465.72      454.34     30.68 o 
   6   4  16        9.87        3.32     29.27 o 
   8   4  16      186.93      187.92     29.72 o 
  10   4  16       26.32       35.24     23.97 o 
  12   4  16       51.56       73.65     25.02 o 
 -21   5  16      193.53      189.62     28.10 o 
 -19   5  16      349.46      362.57     14.71 o 
 -17   5  16      616.60      631.25     13.16 o 
 -15   5  16      900.53      835.60     12.49 o 
 -13   5  16     1004.14      964.07     13.61 o 
 -11   5  16     1841.04     1756.29     22.88 o 
  -9   5  16      338.00      355.39     18.15 o 
  -7   5  16     1926.98     1971.38     65.27 o 
  -5   5  16     2995.04     2927.05     20.49 o 
  -3   5  16      409.24      407.78     15.75 o 
  -1   5  16     1686.06     1800.88     33.54 o 
   1   5  16      415.31      397.01     29.58 o 
   3   5  16      828.06      770.26     28.93 o 
   5   5  16      429.33      424.40     29.16 o 
   7   5  16      323.99      289.58     31.67 o 
   9   5  16      256.10      283.20     24.24 o 
  11   5  16     1145.49     1078.43     28.52 o 
 -20   6  16     1292.12     1264.88     21.43 o 
 -18   6  16      583.03      565.14     16.13 o 
 -16   6  16      410.65      430.76     17.32 o 
 -14   6  16     1012.18     1060.26     17.98 o 
 -12   6  16     1186.16     1176.62     16.24 o 
 -10   6  16     1252.82     1296.86     22.65 o 
  -8   6  16     1791.55     1863.80     29.75 o 
  -6   6  16      708.75      759.19     24.90 o 
  -4   6  16     1857.24     1800.49     43.57 o 
  -2   6  16     2100.05     2099.80     32.73 o 
   0   6  16     2730.61     2782.98     34.81 o 
   2   6  16     1546.25     1541.50     32.91 o 
   4   6  16      507.17      481.31     31.69 o 
   6   6  16      230.83      191.74     23.22 o 
   8   6  16      770.38      783.40     32.62 o 
  10   6  16      690.79      764.25     26.23 o 
 -19   7  16      403.52      376.74     20.85 o 
 -17   7  16      574.12      553.08     20.39 o 
 -15   7  16      453.09      428.08     16.11 o 
 -13   7  16     2194.98     2099.16     26.00 o 
 -11   7  16     1072.74     1002.85     20.47 o 
  -9   7  16     1304.88     1286.77     22.41 o 
  -7   7  16     1286.66     1292.79     32.97 o 
  -5   7  16      975.44      963.57     22.37 o 
  -3   7  16      237.72      237.57     29.90 o 
  -1   7  16      802.50      870.99     31.52 o 
   1   7  16     1031.57      995.41     30.25 o 
   3   7  16      269.93      267.79     32.65 o 
   5   7  16      874.02      837.45     33.08 o 
   7   7  16     1317.00     1368.73     35.90 o 
   9   7  16     1094.17     1160.00     42.41 o 
 -18   8  16      370.35      381.39     21.06 o 
 -16   8  16      640.23      696.31     19.78 o 
 -14   8  16       93.31      114.58     17.14 o 
 -12   8  16      508.05      487.62     15.75 o 
 -10   8  16      282.06      250.49     17.43 o 
  -8   8  16      255.60      238.44     15.13 o 
  -6   8  16      671.22      667.31     16.78 o 
  -4   8  16     1505.76     1567.84     26.39 o 
  -2   8  16     2505.51     2615.34     38.38 o 
   0   8  16     2036.92     2029.78     34.92 o 
   2   8  16      579.03      577.38     33.54 o 
   4   8  16     1185.65     1217.86     28.76 o 
   6   8  16      814.49      849.90     29.56 o 
   8   8  16      938.91      992.24     40.97 o 
 -15   9  16      151.74      131.75     17.84 o 
 -13   9  16      202.77      221.40     17.24 o 
 -11   9  16        5.76       41.49     18.66 o 
  -9   9  16      156.39      170.53     18.77 o 
  -7   9  16       35.44       14.66     17.92 o 
  -5   9  16      140.51      131.36     18.31 o 
  -3   9  16      852.20      846.33     34.92 o 
  -1   9  16      453.99      402.45     34.33 o 
   1   9  16      448.30      529.45     34.77 o 
   3   9  16       53.88       37.45     32.78 o 
   5   9  16      239.07      252.16     34.31 o 
 -12  10  16        0.66        8.27     22.61 o 
 -10  10  16        0.96        0.44     23.41 o 
  -8  10  16        0.02       28.98     16.64 o 
  -6  10  16       54.60       60.18     22.63 o 
  -4  10  16      170.73      162.92     22.27 o 
  -2  10  16       63.97       58.13     32.34 o 
   0  10  16       28.17       51.96     26.13 o 
   2  10  16       48.84       43.74     36.32 o 
  -9  11  16       49.25       67.87     19.98 o 
  -7  11  16        0.18       23.93     23.49 o 
  -5  11  16       52.61       76.54     26.92 o 
  -3  11  16        0.13       19.13     39.49 o 
  -1  11  16      247.78      263.72     39.15 o 
 -23   1  17      310.91      308.46     17.36 o 
 -21   1  17      449.00      448.96     15.60 o 
 -19   1  17     1173.77     1164.11     16.35 o 
 -17   1  17      609.72      607.05     14.07 o 
 -15   1  17      444.49      421.45     12.77 o 
 -13   1  17      312.62      334.32     15.56 o 
 -11   1  17     2661.96     2793.62     45.55 o 
  -9   1  17     2080.32     2022.24     15.31 o 
  -7   1  17      240.64      238.57     13.21 o 
  -5   1  17      239.75      259.34     15.19 o 
  -3   1  17      314.18      292.94     14.61 o 
  -1   1  17       41.48       44.25     20.09 o 
   1   1  17     1388.67     1373.30     28.79 o 
   3   1  17      352.04      328.57     23.25 o 
   5   1  17       90.61      118.18     23.07 o 
   7   1  17       97.91      122.38     20.87 o 
   9   1  17      433.55      402.70     21.86 o 
  11   1  17      603.23      602.88     24.95 o 
 -22   2  17     1062.22     1013.13     17.74 o 
 -20   2  17     1540.72     1538.84     15.81 o 
 -18   2  17     1712.92     1706.65     15.88 o 
 -16   2  17     1363.35     1333.31     16.04 o 
 -14   2  17      456.58      499.53     18.06 o 
 -12   2  17      766.45      743.96     12.24 o 
 -10   2  17      903.65      893.03     17.77 o 
  -8   2  17     1801.92     1869.32     35.98 o 
  -6   2  17     1461.13     1452.79     22.10 o 
  -4   2  17       43.02       59.32     13.49 o 
  -2   2  17        8.92       14.21     20.70 o 
   0   2  17     1261.79     1238.50     28.05 o 
   2   2  17     3763.26     3794.94     42.76 o 
   4   2  17     1021.47      963.14     32.73 o 
   6   2  17      165.02      176.48     34.88 o 
   8   2  17      279.59      280.50     23.68 o 
  10   2  17      302.14      372.39     27.58 o 
  12   2  17      375.45      367.82     29.78 o 
 -21   3  17      677.59      607.48     23.26 o 
 -19   3  17      969.60      945.78     17.39 o 
 -17   3  17     1553.39     1528.45     15.14 o 
 -15   3  17      383.66      394.89     12.97 o 
 -13   3  17      835.82      818.54     14.73 o 
 -11   3  17     1168.29     1184.56     14.96 o 
  -9   3  17     4425.10     4413.39     56.53 o 
  -7   3  17     2762.19     2726.02     37.41 o 
  -5   3  17     3518.74     3444.09     91.80 o 
  -3   3  17       99.92      103.76     15.09 o 
  -1   3  17      190.25      215.16     28.31 o 
   1   3  17     1627.63     1688.57     34.29 o 
   3   3  17     3034.02     2956.96     42.07 o 
   5   3  17     1109.90     1044.57     33.25 o 
   7   3  17      820.33      768.99     34.63 o 
   9   3  17      415.56      378.33     25.92 o 
  11   3  17      458.84      461.86     27.91 o 
 -22   4  17      573.40      581.34     22.92 o 
 -20   4  17      959.19      983.42     17.06 o 
 -18   4  17     1117.92     1142.13     27.58 o 
 -16   4  17      642.16      697.16     15.11 o 
 -14   4  17      296.65      308.69     13.97 o 
 -12   4  17     1633.16     1572.08     32.97 o 
 -10   4  17     4043.25     3980.79     54.56 o 
  -8   4  17     5101.29     5005.47     83.10 o 
  -6   4  17     3427.05     3418.78     56.18 o 
  -4   4  17     3365.20     3218.59     28.35 o 
  -2   4  17     2080.50     2243.87     34.35 o 
   0   4  17     1321.67     1276.12     31.06 o 
   2   4  17     1952.03     1913.78     32.96 o 
   4   4  17     2703.08     2643.64     38.32 o 
   6   4  17     1350.48     1308.16     36.88 o 
   8   4  17      529.91      479.41     34.70 o 
  10   4  17      555.00      515.44     25.80 o 
 -21   5  17      718.53      747.78     26.01 o 
 -19   5  17      411.59      424.33     17.55 o 
 -17   5  17       58.54       56.70     15.27 o 
 -15   5  17      548.03      514.31     13.80 o 
 -13   5  17       65.30       70.27     12.35 o 
 -11   5  17      440.34      496.00     16.21 o 
  -9   5  17     1353.58     1267.42     46.53 o 
  -7   5  17     3476.54     3423.06     36.86 o 
  -5   5  17      356.59      358.91     19.81 o 
  -3   5  17     1040.21     1055.00     30.25 o 
  -1   5  17     1861.51     1895.22     34.75 o 
   1   5  17      274.93      388.93     30.83 o 
   3   5  17      263.60      275.37     30.85 o 
   5   5  17      797.41      869.55     34.29 o 
   7   5  17      402.66      350.66     34.59 o 
   9   5  17       87.27       92.13     25.14 o 
 -20   6  17      184.21      190.76     23.83 o 
 -18   6  17        6.10       11.80     21.52 o 
 -16   6  17      136.34      126.65     14.37 o 
 -14   6  17      664.54      647.75     15.93 o 
 -12   6  17      136.68      146.31     23.93 o 
 -10   6  17       26.53       61.64     27.24 o 
  -8   6  17      287.86      297.93     16.52 o 
  -6   6  17       90.27       87.16     17.27 o 
  -4   6  17      276.92      284.79     19.41 o 
  -2   6  17        2.79      -14.89     28.27 o 
   0   6  17       47.10       62.24     26.69 o 
   2   6  17      351.85      303.63     31.37 o 
   4   6  17        0.41       -4.02     28.39 o 
   6   6  17      159.81      172.44     33.10 o 
   8   6  17       87.40       74.87     32.43 o 
 -19   7  17        6.89       27.69     22.86 o 
 -17   7  17       24.98       16.51     19.99 o 
 -15   7  17      148.59      182.84     21.31 o 
 -13   7  17      107.36      113.58     27.63 o 
 -11   7  17       95.37      128.92     16.91 o 
  -9   7  17       50.70       71.88     16.95 o 
  -7   7  17      395.80      391.98     18.46 o 
  -5   7  17        0.21       33.82     17.94 o 
  -3   7  17        0.20      -25.18     27.63 o 
  -1   7  17       64.47       19.46     30.59 o 
   1   7  17      566.55      513.66     30.55 o 
   3   7  17       62.96       60.12     34.26 o 
   5   7  17       96.79      101.17     31.49 o 
   7   7  17       15.28       50.00     37.72 o 
 -16   8  17      152.17      199.35     20.70 o 
 -14   8  17      156.06      168.49     19.81 o 
 -12   8  17       46.44       83.77     16.25 o 
 -10   8  17      134.01      119.20     19.03 o 
  -8   8  17     1358.43     1322.11     31.58 o 
  -6   8  17      514.78      494.22     26.88 o 
  -4   8  17      162.48      160.98     32.91 o 
  -2   8  17       37.88       45.14     22.95 o 
   0   8  17       40.57       40.77     22.34 o 
   2   8  17        6.87       31.00     33.74 o 
   4   8  17      536.25      548.83     27.48 o 
   6   8  17      414.50      439.01     35.44 o 
 -15   9  17      247.76      279.07     18.81 o 
 -13   9  17      266.68      275.17     17.24 o 
 -11   9  17      703.82      732.45     30.11 o 
  -9   9  17      599.34      634.20     36.72 o 
  -7   9  17      779.28      772.44     71.14 o 
  -5   9  17     1012.47      995.59     26.50 o 
  -3   9  17      980.65      931.56     26.68 o 
  -1   9  17      844.76      758.96     27.09 o 
   1   9  17      542.16      507.56     37.47 o 
   3   9  17     1389.76     1345.91     37.23 o 
 -12  10  17      925.14      924.01    238.93 o 
 -10  10  17     1503.54     1552.21     23.50 o 
  -8  10  17     1291.10     1316.87     35.22 o 
  -6  10  17      456.45      450.55     24.71 o 
  -4  10  17      433.65      489.24     34.36 o 
  -2  10  17      502.56      495.33     34.59 o 
   0  10  17     1201.94     1253.47     40.34 o 
 -22   0  18       40.69       62.41     30.51 o 
 -20   0  18      362.88      360.95     23.93 o 
 -18   0  18     2000.86     2072.75     24.06 o 
 -16   0  18     1679.32     1698.75     22.47 o 
 -14   0  18     1465.20     1492.45     69.15 o 
 -12   0  18     2925.07     3061.28     25.51 o 
 -10   0  18     6017.55     6107.71    183.40 o 
  -8   0  18     2982.53     3037.62    102.41 o 
  -6   0  18     3981.29     3976.58     38.81 o 
  -4   0  18     7576.69     7594.43     54.11 o 
  -2   0  18     5758.56     5760.81     50.60 o 
   0   0  18     8386.27     8456.55     65.18 o 
   2   0  18     1127.84     1128.02     39.42 o 
   4   0  18     1410.07     1409.76     31.40 o 
   6   0  18      957.16     1016.86     32.48 o 
   8   0  18     1794.58     1750.23     38.28 o 
  10   0  18     1831.14     1684.45     42.00 o 
 -23   1  18      232.71      260.00     30.76 o 
 -21   1  18      311.21      319.82     15.34 o 
 -19   1  18      976.57      998.87     33.73 o 
 -17   1  18     1996.37     1986.53     15.67 o 
 -15   1  18     1449.41     1465.60     29.78 o 
 -13   1  18     1368.19     1421.74     23.01 o 
 -11   1  18      132.52      115.25     13.26 o 
  -9   1  18      154.69      206.69     13.80 o 
  -7   1  18     2903.67     2720.91     20.31 o 
  -5   1  18     3687.83     3717.28     41.95 o 
  -3   1  18     4737.32     4684.53     90.75 o 
  -1   1  18     5185.59     5151.04     39.19 o 
   1   1  18     3825.19     3771.13     52.93 o 
   3   1  18     1169.96     1240.32     26.06 o 
   5   1  18      257.90      257.64     27.37 o 
   7   1  18     1513.56     1494.66     28.34 o 
   9   1  18      812.86      840.90     29.00 o 
  11   1  18      626.11      625.74     33.54 o 
 -22   2  18      227.54      234.73     16.89 o 
 -20   2  18      361.22      346.43     19.80 o 
 -18   2  18      604.87      573.60     14.83 o 
 -16   2  18     1207.06     1129.81     19.38 o 
 -14   2  18     2068.07     2049.15     38.34 o 
 -12   2  18      179.45      196.69     12.16 o 
 -10   2  18      182.17      193.34     13.47 o 
  -8   2  18      819.48      862.93     23.50 o 
  -6   2  18     1423.49     1437.86     31.92 o 
  -4   2  18     1572.32     1541.17     17.11 o 
  -2   2  18     1866.58     1910.94     28.98 o 
   0   2  18      515.26      538.61     28.35 o 
   2   2  18       11.35       13.68     29.05 o 
   4   2  18      210.20      227.52     30.05 o 
   6   2  18      600.82      583.83     38.27 o 
   8   2  18      936.72      908.84     27.85 o 
  10   2  18      606.04      625.50     29.37 o 
 -21   3  18      174.36      158.04     16.56 o 
 -19   3  18      228.62      195.87     15.24 o 
 -17   3  18      794.54      833.47     15.35 o 
 -15   3  18      190.69      174.37     13.14 o 
 -13   3  18       24.80       19.54     12.63 o 
 -11   3  18      192.50      173.47     12.31 o 
  -9   3  18      509.77      481.87     13.98 o 
  -7   3  18       40.53       50.57     12.60 o 
  -5   3  18      770.73      746.63     15.83 o 
  -3   3  18      186.64      185.73     16.55 o 
  -1   3  18      133.51      179.82     30.98 o 
   1   3  18       11.17       18.28     26.14 o 
   3   3  18       97.60      106.99     32.07 o 
   5   3  18      115.29      105.13     31.86 o 
   7   3  18      162.00      159.94     24.84 o 
   9   3  18      240.45      261.37     28.04 o 
 -20   4  18       58.68       96.95     18.24 o 
 -18   4  18        7.33       15.32     14.09 o 
 -16   4  18      109.75      121.86     15.06 o 
 -14   4  18      237.00      251.81     14.94 o 
 -12   4  18        0.92        3.58     12.68 o 
 -10   4  18       70.72       69.75     12.64 o 
  -8   4  18        4.00       12.84     13.72 o 
  -6   4  18      542.41      588.20     15.50 o 
  -4   4  18        0.20       -6.93     17.75 o 
  -2   4  18      160.00      172.02     29.75 o 
   0   4  18      668.91      675.63     31.41 o 
   2   4  18       80.11      105.11     29.56 o 
   4   4  18       23.45        7.40     31.56 o 
   6   4  18      171.99      171.42     29.70 o 
   8   4  18      112.85      109.66     22.87 o 
  10   4  18       12.43       41.33     27.45 o 
 -19   5  18      785.55      798.14     17.10 o 
 -17   5  18      480.46      455.55     14.69 o 
 -15   5  18      387.18      392.17     13.99 o 
 -13   5  18      203.60      184.25     14.37 o 
 -11   5  18     1182.79     1151.91     16.47 o 
  -9   5  18     1212.61     1270.00     19.18 o 
  -7   5  18     1620.12     1678.59     18.36 o 
  -5   5  18        2.81       21.44     16.83 o 
  -3   5  18     1793.52     1972.33     33.94 o 
  -1   5  18      527.37      542.20     31.65 o 
   1   5  18      327.23      316.74     28.92 o 
   3   5  18      351.36      351.87     29.59 o 
   5   5  18      479.95      509.36     34.89 o 
   7   5  18      522.43      579.11     36.36 o 
   9   5  18      928.39      835.82     27.54 o 
 -18   6  18      963.60     1018.61     19.10 o 
 -16   6  18      851.22      838.87     19.90 o 
 -14   6  18      258.14      242.66     18.90 o 
 -12   6  18      497.10      497.12     30.32 o 
 -10   6  18      752.11      828.15     22.47 o 
  -8   6  18      586.05      625.23     18.77 o 
  -6   6  18     1222.78     1216.88     20.21 o 
  -4   6  18     1965.72     2009.38     33.14 o 
  -2   6  18      821.07      820.28     32.96 o 
   0   6  18     1238.25     1242.47     32.39 o 
   2   6  18      959.56      958.59     31.98 o 
   4   6  18      802.79      820.34     35.10 o 
   6   6  18      726.09      679.96     37.80 o 
   8   6  18     1289.81     1336.69     42.30 o 
 -17   7  18      542.82      536.03     19.49 o 
 -15   7  18     1010.15      942.63     21.08 o 
 -13   7  18      911.65      880.88     17.36 o 
 -11   7  18     1009.06     1022.56     23.51 o 
  -9   7  18     1428.93     1395.52     37.31 o 
  -7   7  18      944.32      954.31     25.25 o 
  -5   7  18     1946.92     1975.71    108.65 o 
  -3   7  18     1570.66     1576.08     36.02 o 
  -1   7  18      341.47      296.70     30.04 o 
   1   7  18        1.89       -0.17     30.39 o 
   3   7  18      331.98      398.95     35.43 o 
   5   7  18      856.60      841.55     38.84 o 
 -16   8  18     1123.71     1194.35     20.92 o 
 -14   8  18     1025.45     1055.12     26.49 o 
 -12   8  18      929.65      867.13    218.48 o 
 -10   8  18      420.20      390.49     19.35 o 
  -8   8  18      886.79      913.50     33.42 o 
  -6   8  18     1044.17     1011.19     47.81 o 
  -4   8  18     1599.27     1562.53     34.17 o 
  -2   8  18     1733.54     1649.38     37.40 o 
   0   8  18      346.77      283.39     32.15 o 
   2   8  18      526.80      464.33     36.62 o 
   4   8  18      515.63      519.89     34.93 o 
 -13   9  18      746.69      776.49     20.86 o 
 -11   9  18      645.73      682.74     21.66 o 
  -9   9  18      475.18      522.68     21.82 o 
  -7   9  18      374.15      392.44     23.88 o 
  -5   9  18      377.51      376.60     36.03 o 
  -3   9  18       72.49       35.63     34.69 o 
  -1   9  18      308.56      278.49     38.07 o 
   1   9  18      252.32      237.91     34.51 o 
 -10  10  18       11.28       30.21     35.06 o 
  -8  10  18       29.08       18.73     24.72 o 
  -6  10  18       69.82       81.00     28.34 o 
  -4  10  18        7.44       41.56     37.25 o 
  -2  10  18        2.97       64.96     38.66 o 
 -21   1  19      187.46      183.61     15.57 o 
 -19   1  19      100.14       98.96     13.89 o 
 -17   1  19        2.01       -4.19     13.78 o 
 -15   1  19      129.40      139.88     12.92 o 
 -13   1  19      306.67      315.84     12.94 o 
 -11   1  19     2661.45     2698.11     39.22 o 
  -9   1  19     3917.97     3945.74     85.88 o 
  -7   1  19     1238.30     1131.09    160.71 o 
  -5   1  19      219.75      246.60     14.80 o 
  -3   1  19       14.88       34.62     14.68 o 
  -1   1  19     2340.05     2489.05     31.09 o 
   1   1  19     1331.95     1356.83     29.38 o 
   3   1  19      190.37      169.28     24.20 o 
   5   1  19      106.89       84.94     24.36 o 
   7   1  19       27.57       31.85     28.40 o 
   9   1  19        8.51       24.45     30.68 o 
 -22   2  19      386.31      387.01     16.93 o 
 -20   2  19     1053.36     1128.07     18.19 o 
 -18   2  19      149.60      168.36     14.47 o 
 -16   2  19       32.14       45.88     12.95 o 
 -14   2  19      792.26      756.06     14.35 o 
 -12   2  19     2222.81     2216.33     54.89 o 
 -10   2  19     1860.28     1885.19     19.77 o 
  -8   2  19     1749.04     1774.18     52.53 o 
  -6   2  19        1.12       11.81     12.68 o 
  -4   2  19        9.37       28.72     14.83 o 
  -2   2  19     1673.36     1674.12     28.22 o 
   0   2  19     3668.33     3713.16     43.80 o 
   2   2  19     2134.79     2020.62     38.27 o 
   4   2  19      353.31      375.46     34.87 o 
   6   2  19       61.37       41.77     24.98 o 
   8   2  19        0.68        3.97     24.65 o 
  10   2  19      229.88      232.44     42.02 o 
 -21   3  19      384.96      343.37     20.99 o 
 -19   3  19      447.96      431.97     16.76 o 
 -17   3  19      332.01      312.33     16.41 o 
 -15   3  19      338.23      360.26     14.46 o 
 -13   3  19     1594.37     1564.14     17.25 o 
 -11   3  19     2727.94     2738.45     52.58 o 
  -9   3  19      967.59      981.29     17.62 o 
  -7   3  19      156.98      153.54     13.30 o 
  -5   3  19      282.54      310.29     16.19 o 
  -3   3  19      511.97      603.99     25.81 o 
  -1   3  19     1294.75     1262.87     34.87 o 
   1   3  19      863.84      848.58     33.19 o 
   3   3  19      726.29      694.07     32.04 o 
   5   3  19      424.91      368.28     37.70 o 
   7   3  19      258.39      283.41     27.04 o 
   9   3  19      558.30      558.18     40.12 o 
 -20   4  19      525.62      550.79     17.42 o 
 -18   4  19     1084.97     1132.27     27.56 o 
 -16   4  19     1284.11     1340.63     24.85 o 
 -14   4  19      458.81      425.75     15.18 o 
 -12   4  19      989.02     1018.94     16.45 o 
 -10   4  19     1544.38     1488.30     18.90 o 
  -8   4  19      850.93      870.93     14.39 o 
  -6   4  19      342.84      336.08     14.32 o 
  -4   4  19      984.72     1038.50     40.88 o 
  -2   4  19      910.91      956.57     32.44 o 
   0   4  19     1012.14     1003.77     33.02 o 
   2   4  19      954.25      906.55     35.33 o 
   4   4  19      887.97      848.00     35.04 o 
   6   4  19      815.74      833.07     39.07 o 
   8   4  19      989.47      983.37     35.33 o 
 -19   5  19      360.55      403.25     15.91 o 
 -17   5  19      221.36      217.11     14.31 o 
 -15   5  19      594.90      605.42     16.64 o 
 -13   5  19       95.73      110.62     12.72 o 
 -11   5  19       36.12       44.37     15.51 o 
  -9   5  19        1.94       12.93     16.21 o 
  -7   5  19      719.69      748.90     18.54 o 
  -5   5  19      573.73      589.46     25.28 o 
  -3   5  19     1040.00     1099.89     31.23 o 
  -1   5  19       67.82       48.50     30.82 o 
   1   5  19     1057.86     1049.58     34.69 o 
   3   5  19      530.16      529.47     34.66 o 
   5   5  19      587.56      564.80     34.09 o 
   7   5  19      588.85      603.14     39.13 o 
 -18   6  19        0.53       -0.37     18.59 o 
 -16   6  19       60.77       86.95     17.71 o 
 -14   6  19      101.33       99.97     16.43 o 
 -12   6  19        4.30       16.27     17.52 o 
 -10   6  19       34.72       48.25     15.49 o 
  -8   6  19        6.36       16.68     15.47 o 
  -6   6  19      604.25      644.03     21.90 o 
  -4   6  19      329.69      353.67     32.74 o 
  -2   6  19       13.83       45.29     29.36 o 
   0   6  19       15.94       13.84     22.33 o 
   2   6  19        3.46       38.16     30.25 o 
   4   6  19      126.02      114.85     31.88 o 
   6   6  19      172.76      205.04     34.16 o 
 -17   7  19       42.83       39.45     20.30 o 
 -15   7  19       38.99       57.02     17.39 o 
 -13   7  19       74.39      106.93     19.37 o 
 -11   7  19       63.25      109.42     16.56 o 
  -9   7  19       10.61       28.48     18.57 o 
  -7   7  19       53.56       53.46     19.58 o 
  -5   7  19       20.96       37.61     29.60 o 
  -3   7  19       10.51       37.31     24.53 o 
  -1   7  19       84.99       92.67     23.97 o 
   1   7  19        8.32      -19.84     34.55 o 
   3   7  19       24.30       62.67     32.41 o 
   5   7  19       14.33       47.02     28.69 o 
 -14   8  19      308.89      341.23     21.77 o 
 -12   8  19      121.94      127.98     24.29 o 
 -10   8  19      213.55      241.58     19.66 o 
  -8   8  19      103.23       86.80     19.66 o 
  -6   8  19      684.01      720.60     34.33 o 
  -4   8  19     1151.03     1185.13     35.27 o 
  -2   8  19      418.34      474.11     37.07 o 
   0   8  19       34.71       16.41     35.78 o 
   2   8  19        0.24      -37.08     37.08 o 
 -11   9  19      188.46      215.39     22.38 o 
  -9   9  19      276.37      260.53     19.61 o 
  -7   9  19      356.57      348.36     25.53 o 
  -5   9  19     1125.60     1039.73     35.73 o 
  -3   9  19     1864.38     1737.15     33.14 o 
  -1   9  19     1082.18     1153.37     37.57 o 
 -20   0  20      630.36      543.07     24.61 o 
 -18   0  20      556.09      613.75     30.43 o 
 -16   0  20     1446.52     1399.62     21.09 o 
 -14   0  20     1139.88     1141.04     52.90 o 
 -12   0  20     3598.61     3374.71     28.46 o 
 -10   0  20     4312.04     4247.09    148.91 o 
  -8   0  20     2053.13     2091.69     30.43 o 
  -6   0  20      590.03      682.96     21.27 o 
  -4   0  20     1048.90     1060.01     37.34 o 
  -2   0  20     1979.74     2016.76     43.05 o 
   0   0  20      678.84      676.56     36.94 o 
   2   0  20      863.34      902.80     40.17 o 
   4   0  20     2593.54     2661.25     41.96 o 
   6   0  20      625.19      722.27     38.15 o 
   8   0  20     1484.31     1577.47     49.57 o 
 -21   1  20     1478.24     1450.22     29.09 o 
 -19   1  20      725.47      726.90     21.34 o 
 -17   1  20      542.40      529.26     15.96 o 
 -15   1  20      746.57      759.35     20.76 o 
 -13   1  20     1937.32     1900.34     37.13 o 
 -11   1  20      988.28      979.02     15.20 o 
  -9   1  20     1183.68     1159.28     16.33 o 
  -7   1  20       85.54       84.40     15.50 o 
  -5   1  20      795.61      839.67     16.34 o 
  -3   1  20     1981.74     2015.18     33.68 o 
  -1   1  20     1309.28     1355.08     29.03 o 
   1   1  20      956.66      932.53     29.41 o 
   3   1  20      924.33      961.35     41.32 o 
   5   1  20     1455.37     1432.72     33.11 o 
   7   1  20      803.02      916.71     48.67 o 
 -20   2  20      115.42      117.83     17.23 o 
 -18   2  20      144.38      166.78     13.07 o 
 -16   2  20      165.28      155.99     11.95 o 
 -14   2  20     1024.05     1032.77     19.62 o 
 -12   2  20      789.18      735.69     20.41 o 
 -10   2  20      667.70      656.46     20.89 o 
  -8   2  20      999.39      970.93     22.51 o 
  -6   2  20     2919.64     2911.25     39.31 o 
  -4   2  20     1578.45     1549.69     29.31 o 
  -2   2  20      420.40      448.42     25.38 o 
   0   2  20      246.86      244.07     31.29 o 
   2   2  20       86.68       87.60     31.36 o 
   4   2  20      102.97       86.76     33.57 o 
   6   2  20      409.73      413.24     29.07 o 
   8   2  20      588.95      563.33     33.67 o 
 -19   3  20      189.65      222.67     18.65 o 
 -17   3  20      337.23      339.96     17.10 o 
 -15   3  20       26.05       40.29     17.64 o 
 -13   3  20       16.48       37.53     12.57 o 
 -11   3  20       80.88       63.24     15.06 o 
  -9   3  20     1177.69     1142.24     17.28 o 
  -7   3  20     2628.35     2507.89     30.89 o 
  -5   3  20      979.17      941.73     22.17 o 
  -3   3  20        1.84       38.38     29.26 o 
  -1   3  20      131.94      123.47     31.80 o 
   1   3  20      117.57      123.05     32.09 o 
   3   3  20        1.09        6.86     33.31 o 
   5   3  20       22.99      -12.49     36.33 o 
   7   3  20      181.52      201.95     29.43 o 
 -20   4  20       54.49       66.34     20.43 o 
 -18   4  20       19.38       34.76     14.90 o 
 -16   4  20       29.28       31.50     14.56 o 
 -14   4  20      505.05      505.78     16.70 o 
 -12   4  20       95.47      103.08     15.10 o 
 -10   4  20       57.84       55.90     17.03 o 
  -8   4  20      329.96      313.22     15.43 o 
  -6   4  20        4.18       -7.85     17.75 o 
  -4   4  20      135.67      138.30     28.26 o 
  -2   4  20     2012.90     2120.20     37.98 o 
   0   4  20       93.77       95.69     28.82 o 
   2   4  20       58.21       53.53     29.53 o 
   4   4  20       59.87       79.04     34.81 o 
   6   4  20       48.46       23.24     37.71 o 
 -19   5  20       83.32      103.09     18.46 o 
 -17   5  20      203.51      230.92     17.46 o 
 -15   5  20      641.72      646.34     15.68 o 
 -13   5  20      391.55      369.26     15.04 o 
 -11   5  20      664.29      655.74     19.09 o 
  -9   5  20      963.84      919.30     17.73 o 
  -7   5  20      591.52      587.80     19.34 o 
  -5   5  20      668.61      625.86     20.81 o 
  -3   5  20     1412.32     1375.93     27.09 o 
  -1   5  20      509.00      483.82     30.27 o 
   1   5  20     1523.41     1542.88     35.50 o 
   3   5  20      248.04      264.18     34.74 o 
   5   5  20      607.54      556.06     35.21 o 
 -16   6  20      666.23      718.33     20.32 o 
 -14   6  20      612.30      644.97     20.61 o 
 -12   6  20      982.97     1039.81     21.23 o 
 -10   6  20      388.25      373.89     19.47 o 
  -8   6  20      525.09      475.99     19.55 o 
  -6   6  20     1413.80     1345.02     23.01 o 
  -4   6  20     1013.83     1021.75     32.91 o 
  -2   6  20      912.54      837.22     27.03 o 
   0   6  20      561.98      604.12     32.96 o 
   2   6  20      658.52      694.07     36.82 o 
   4   6  20      782.07      740.06     39.07 o 
 -15   7  20     1110.82     1031.50     22.52 o 
 -13   7  20      869.05      796.72    215.53 o 
 -11   7  20     1068.93     1023.19     21.23 o 
  -9   7  20      320.89      301.80     17.62 o 
  -7   7  20     1152.37     1154.16     18.62 o 
  -5   7  20     1595.23     1510.26     35.33 o 
  -3   7  20      621.18      682.38     36.25 o 
  -1   7  20      117.70       54.21     32.65 o 
   1   7  20       77.44       69.92     36.73 o 
   3   7  20      116.34       89.31     35.91 o 
 -12   8  20      217.22      225.96     23.07 o 
 -10   8  20      317.37      356.99     20.39 o 
  -8   8  20      443.67      466.50     20.86 o 
  -6   8  20      508.45      541.55     34.06 o 
  -4   8  20      675.50      689.29     34.69 o 
  -2   8  20      868.68      864.31     30.37 o 
   0   8  20      830.63      899.06     39.99 o 
  -7   9  20      342.38      370.77     29.47 o 
  -5   9  20      131.28      142.05     35.08 o 
 -19   1  21       12.93       13.64     16.49 o 
 -17   1  21        1.00       -3.88     14.96 o 
 -15   1  21       23.99       52.22     14.08 o 
 -13   1  21      199.67      196.91     15.33 o 
 -11   1  21      623.13      615.97     20.03 o 
  -9   1  21     1615.66     1617.61     34.98 o 
  -7   1  21     1093.67     1088.54     19.90 o 
  -5   1  21      114.75      102.87     16.16 o 
  -3   1  21       24.14        8.85     22.36 o 
  -1   1  21      226.01      232.67     27.43 o 
   1   1  21      611.98      666.07     32.05 o 
   3   1  21      649.54      670.39     42.36 o 
   5   1  21       32.59       48.18     30.77 o 
   7   1  21       59.64       84.03     32.36 o 
 -20   2  21      495.21      496.58     18.41 o 
 -18   2  21      120.95      141.85     16.15 o 
 -16   2  21       25.33       26.96     15.40 o 
 -14   2  21      233.69      241.58     15.58 o 
 -12   2  21     1427.51     1459.76     16.98 o 
 -10   2  21     1747.88     1762.28     29.90 o 
  -8   2  21      322.38      330.91     17.81 o 
  -6   2  21      296.77      287.03     16.43 o 
  -4   2  21      901.02      908.22     26.93 o 
  -2   2  21      292.66      308.70     26.26 o 
   0   2  21     1128.49     1123.58     38.44 o 
   2   2  21     1579.24     1586.79     42.88 o 
   4   2  21      847.34      894.16     39.53 o 
   6   2  21      163.95      160.35     31.65 o 
 -19   3  21      358.89      308.65     15.94 o 
 -17   3  21      102.70      110.18     16.91 o 
 -15   3  21      289.47      290.05     21.38 o 
 -13   3  21      820.57      846.30     17.03 o 
 -11   3  21     2364.43     2430.69     29.84 o 
  -9   3  21     1056.13     1095.65     17.61 o 
  -7   3  21     1109.94     1127.74     17.99 o 
  -5   3  21     1026.20     1028.85     18.79 o 
  -3   3  21     1802.51     1889.57     38.55 o 
  -1   3  21      522.96      502.31     33.59 o 
   1   3  21      676.70      708.25     36.13 o 
   3   3  21      931.71     1031.49     40.28 o 
   5   3  21      534.21      550.86     41.42 o 
 -18   4  21      535.30      493.69     17.13 o 
 -16   4  21      976.69      991.25     19.11 o 
 -14   4  21      827.69      876.17     17.86 o 
 -12   4  21      427.03      473.12     15.63 o 
 -10   4  21      843.72      840.58     17.53 o 
  -8   4  21     2109.37     2214.39     50.00 o 
  -6   4  21     2274.13     2276.36     45.27 o 
  -4   4  21     1401.43     1384.00     33.77 o 
  -2   4  21     1210.53     1132.45     37.46 o 
   0   4  21      914.99      896.18     35.79 o 
   2   4  21      865.96      847.88     34.52 o 
   4   4  21     1362.74     1379.45     42.93 o 
 -17   5  21      612.80      612.77     18.48 o 
 -15   5  21      356.20      342.70     17.07 o 
 -13   5  21       89.19       90.87     16.65 o 
 -11   5  21       18.49       11.32     14.97 o 
  -9   5  21      173.50      201.60     28.45 o 
  -7   5  21      997.03     1005.57     37.13 o 
  -5   5  21      907.26      920.21     25.99 o 
  -3   5  21      395.90      394.09     31.42 o 
  -1   5  21      580.63      602.45     32.62 o 
   1   5  21      739.96      677.59     37.17 o 
   3   5  21      510.02      513.87     40.12 o 
 -16   6  21       44.58       36.36     20.47 o 
 -14   6  21       85.58       95.32     17.34 o 
 -12   6  21        8.91       28.73     19.67 o 
 -10   6  21        6.70       19.07     20.42 o 
  -8   6  21       16.78       24.59     19.45 o 
  -6   6  21      165.08      132.27     24.99 o 
  -4   6  21       48.24       55.20     31.46 o 
  -2   6  21      253.11      241.41     26.36 o 
   0   6  21        3.90       43.60     36.17 o 
   2   6  21       28.94        8.07     34.37 o 
 -13   7  21       89.13       85.25     21.65 o 
 -11   7  21        8.07       36.12     23.05 o 
  -9   7  21        1.64       17.30     21.45 o 
  -7   7  21       33.22       35.11     23.63 o 
  -5   7  21       64.31       93.06     36.03 o 
  -3   7  21        0.00       18.76     37.23 o 
  -1   7  21        4.35       18.52     33.21 o 
 -10   8  21       29.44       60.33     21.01 o 
  -8   8  21      108.96      108.89     20.59 o 
  -6   8  21      455.84      489.17     35.44 o 
  -4   8  21      106.03      129.21     39.26 o 
 -18   0  22      328.50      320.26     24.99 o 
 -16   0  22     1543.38     1526.34     25.63 o 
 -14   0  22     2356.30     2370.96     90.16 o 
 -12   0  22     2669.36     2632.51     47.63 o 
 -10   0  22     1046.84     1055.01     33.31 o 
  -8   0  22     1983.89     2054.02     40.66 o 
  -6   0  22     1901.88     2024.48     39.42 o 
  -4   0  22     1891.52     1977.57     42.99 o 
  -2   0  22      860.88      828.81     41.38 o 
   0   0  22      376.03      345.31     44.67 o 
   2   0  22      483.54      499.76     50.43 o 
   4   0  22       70.87       55.25     40.87 o 
 -19   1  22      223.00      234.36     18.22 o 
 -17   1  22     1060.85     1073.62     21.05 o 
 -15   1  22     1502.27     1485.42     18.10 o 
 -13   1  22     1470.76     1418.06     17.46 o 
 -11   1  22      623.13      632.13     21.00 o 
  -9   1  22       45.07       43.27     15.21 o 
  -7   1  22       59.69       90.18     18.04 o 
  -5   1  22      976.27      880.75     67.69 o 
  -3   1  22      430.23      447.34     42.42 o 
  -1   1  22      552.67      521.82     30.00 o 
   1   1  22      484.06      473.42     36.24 o 
   3   1  22      340.18      324.06     42.85 o 
   5   1  22      368.39      375.57     32.90 o 
 -18   2  22      175.13      180.42     16.97 o 
 -16   2  22      226.82      221.87     15.44 o 
 -14   2  22      322.14      310.36     16.60 o 
 -12   2  22      210.64      202.46     15.96 o 
 -10   2  22       12.26       19.22     14.47 o 
  -8   2  22       25.99       41.42     15.75 o 
  -6   2  22       26.32       29.10     16.46 o 
  -4   2  22       89.85       75.63     25.41 o 
  -2   2  22      227.58      238.56     29.36 o 
   0   2  22      178.25      169.01     36.87 o 
   2   2  22       44.53       30.66     35.38 o 
   4   2  22      137.99      181.19     40.26 o 
 -17   3  22       65.14       84.53     16.80 o 
 -15   3  22      125.34      161.87     19.87 o 
 -13   3  22       63.12       76.82     16.55 o 
 -11   3  22      101.96       68.88     27.65 o 
  -9   3  22       91.07       77.42     16.55 o 
  -7   3  22      175.37      190.14     17.57 o 
  -5   3  22       20.93       28.27     20.20 o 
  -3   3  22       22.02       30.62     31.85 o 
  -1   3  22       23.43       34.63     33.76 o 
   1   3  22       49.56       85.26     38.53 o 
   3   3  22      211.44      261.14     39.79 o 
 -16   4  22       46.55       46.57     16.13 o 
 -14   4  22      458.31      468.79     16.50 o 
 -12   4  22       84.39      104.15     17.16 o 
 -10   4  22        2.96       -2.87     15.42 o 
  -8   4  22        5.36       10.95     16.65 o 
  -6   4  22       82.83       67.32     20.61 o 
  -4   4  22      124.30      133.35     33.51 o 
  -2   4  22      132.06      110.26     31.64 o 
   0   4  22       10.58       10.33     31.87 o 
   2   4  22       41.06       61.41     37.56 o 
 -15   5  22      411.26      408.31     17.25 o 
 -13   5  22      173.61      118.73     50.29 o 
 -11   5  22        1.91       11.27     16.11 o 
  -9   5  22      113.00      127.72     19.29 o 
  -7   5  22      703.37      688.35     22.18 o 
  -5   5  22     1133.63     1222.70     34.35 o 
  -3   5  22      135.10      155.52     32.51 o 
  -1   5  22      445.08      427.45     37.65 o 
   1   5  22       69.88       73.52     33.65 o 
 -14   6  22      191.30      176.60     55.34 o 
 -12   6  22        0.80       16.27     20.28 o 
 -10   6  22      126.62      154.52     20.97 o 
  -8   6  22      507.22      560.44     22.14 o 
  -6   6  22     1105.47     1178.96     40.46 o 
  -4   6  22     1513.80     1624.66     41.26 o 
  -2   6  22      641.70      642.32     29.16 o 
   0   6  22       42.84       47.63     38.53 o 
 -11   7  22      219.49      183.52     22.17 o 
  -9   7  22      748.84      739.50     23.99 o 
  -7   7  22     1620.21     1615.78     42.24 o 
  -5   7  22     1457.63     1598.78     38.73 o 
  -3   7  22     1520.62     1619.59     43.51 o 
 -17   1  23       15.88       23.28     18.22 o 
 -15   1  23       85.85      110.28     16.25 o 
 -13   1  23      198.82      237.75     16.32 o 
 -11   1  23        8.55       40.12     15.78 o 
  -9   1  23      511.67      466.13     89.72 o 
  -7   1  23     1063.32     1054.47     27.60 o 
  -5   1  23      341.23      375.27     26.36 o 
  -3   1  23       20.18       22.73     26.52 o 
  -1   1  23      315.71      360.54     32.71 o 
   1   1  23      661.49      733.67     45.41 o 
   3   1  23      226.43      249.52     32.71 o 
 -16   2  23      125.60      156.29     17.33 o 
 -14   2  23      257.86      281.22     19.68 o 
 -12   2  23      495.72      491.67     17.56 o 
 -10   2  23      677.30      711.85     20.17 o 
  -8   2  23      540.69      580.27     17.68 o 
  -6   2  23      410.44      401.29     17.99 o 
  -4   2  23       60.33       72.66     27.58 o 
  -2   2  23      876.35      947.75     40.28 o 
   0   2  23     1693.96     1759.05     46.74 o 
   2   2  23      985.80     1015.64     48.64 o 
 -17   3  23      144.63      169.55     35.37 o 
 -15   3  23      400.05      407.44     17.69 o 
 -13   3  23      629.18      665.22     18.15 o 
 -11   3  23     1799.76     1784.26     28.18 o 
  -9   3  23     1402.81     1412.31     26.70 o 
  -7   3  23      746.90      742.05     24.50 o 
  -5   3  23      457.55      492.43     29.95 o 
  -3   3  23     1190.15     1209.73     36.19 o 
  -1   3  23     1219.43     1285.05     42.13 o 
   1   3  23     1499.88     1625.06     47.49 o 
 -14   4  23     1240.10     1239.09     19.43 o 
 -12   4  23     1215.55     1208.89     21.19 o 
 -10   4  23     1506.55     1519.02     49.18 o 
  -8   4  23     1374.93     1282.91     63.81 o 
  -6   4  23     1200.57     1299.46     38.61 o 
  -4   4  23      829.28      847.31     34.35 o 
  -2   4  23      868.46      878.49     35.38 o 
   0   4  23      965.26      880.50     38.15 o 
 -13   5  23      772.60      735.97     25.92 o 
 -11   5  23      458.07      425.33     19.20 o 
  -9   5  23      546.12      505.80     20.47 o 
  -7   5  23      229.12      234.38     23.63 o 
  -5   5  23      508.89      521.99     37.56 o 
  -3   5  23      201.22      216.16     27.09 o 
  -1   5  23      359.92      396.07     39.33 o 
 -10   6  23      378.31      372.07     20.69 o 
  -8   6  23      132.56      146.19     20.43 o 
  -6   6  23       53.54       55.70     34.81 o 
  -4   6  23      167.17      230.56     40.25 o 
 -16   0  24      546.15      564.95     25.65 o 
 -14   0  24      391.06      343.27     25.50 o 
 -12   0  24      163.09      168.83     23.83 o 
 -10   0  24      484.57      507.01     24.63 o 
  -8   0  24     1051.43      862.40    525.66 o 
  -6   0  24     1098.75     1093.32     35.12 o 
  -4   0  24     1495.84     1643.79     48.81 o 
  -2   0  24      637.93      654.95     46.16 o 
   0   0  24      218.91      239.69     51.73 o 
 -15   1  24      397.61      407.48     18.53 o 
 -13   1  24      198.65      203.34     17.10 o 
 -11   1  24      254.10      258.42     19.97 o 
  -9   1  24      201.43      218.94     20.63 o 
  -7   1  24      338.77      333.46     18.08 o 
  -5   1  24      126.52      144.08     28.65 o 
  -3   1  24      529.89      595.23     31.39 o 
  -1   1  24      550.53      615.82     39.47 o 
   1   1  24      159.52      144.69     50.49 o 
 -14   2  24       67.39       94.86     18.24 o 
 -12   2  24      137.87      151.79     16.91 o 
 -10   2  24      120.46      117.73     20.93 o 
  -8   2  24      254.83      294.03     19.45 o 
  -6   2  24      144.18      142.69     26.80 o 
  -4   2  24      248.22      246.84     32.17 o 
  -2   2  24      225.59      208.92     40.98 o 
   0   2  24      278.61      355.66     41.46 o 
 -15   3  24        6.16       14.51     34.93 o 
 -13   3  24        0.77       22.55     18.12 o 
 -11   3  24        1.05        7.89     17.62 o 
  -9   3  24       14.13       36.83     18.58 o 
  -7   3  24      135.01      153.80     19.87 o 
  -5   3  24      262.89      284.12     36.62 o 
  -3   3  24       47.50       57.42     37.89 o 
  -1   3  24       17.86       23.02     35.81 o 
 -12   4  24      403.68      448.34     19.42 o 
 -10   4  24      281.58      308.76     19.65 o 
  -8   4  24      364.02      369.52     21.81 o 
  -6   4  24       16.22       22.89     36.59 o 
  -4   4  24       25.01       20.32     33.73 o 
  -9   5  24      865.54      914.67     35.63 o 
  -7   5  24      878.06      848.52     38.15 o 
 -13   1  25      106.78      121.57     18.44 o 
 -11   1  25      118.22      129.80     18.54 o 
  -9   1  25      309.25      320.04     23.11 o 
  -7   1  25      587.83      521.71    100.13 o 
  -5   1  25      672.24      668.19     31.47 o 
  -3   1  25       96.95       87.55     32.74 o 
 -12   2  25      156.25      113.59     33.26 o 
 -10   2  25      660.67      666.86     25.03 o 
  -8   2  25      501.02      503.94     19.64 o 
  -6   2  25      143.70      157.39     31.30 o 
  -4   2  25      128.25      138.82     34.53 o 
  -9   3  25      850.04      828.05     21.04 o 
  -7   3  25      227.23      198.06     29.09 o 
                                                 
